# Supplementary material for: Effect of important modifiers on harmful effects in evidence synthesis practice of adverse events were insufficiently investigated: an empirical investigation
Source: BMC Med Res Methodol. 2023 Apr 28;23:106. doi: 10.1186/s12874-023-01928-2 (PMC10142201; doi:10.1186/s12874-023-01928-2)
Supplement: Supplementary file 6 — Additional file 6. Included studies and extracted raw data [file 12874_2023_1928_MOESM6_ESM.xlsx]

## Sheet: data all
number	Title	First Author	Year;Volume(Issue): Pages	Journal	DOI	Trials included	Maxmum Trials among comparisons	Type of meta-analysis	Methods for the impact (subgroup/meta-regression/Modeling)	Topic (Disease)	Region	Protocol	ES	TSA	Funding	Impact of different Interventions/controls on effects	Impact of treatment duration/follow-up on effects	Impact of doses on effects	Impact of age on effects	Impact of risk of bias on effect (Blinding, selcetive reporting)	Impact of funding on effects	Rank the evidence
1	A systematic review and meta-analysis on the safety of newly adjuvanted vaccines among children	Jorgen Stassijns	2016;34(6):714-722	Vaccine	10.1016/j.vaccine.2015.12.024.	29	14	PMA	Subgroup	Vaccine	Europe	N	RR	N	NR	Yes	No	No	No	No	No	No
2	A systematic review and meta-analysis on the safety of newly adjuvanted vaccines among older adults	Marc Baay	2018;36(29):4207-4214	Vaccine	10.1016/j.vaccine.2018.06.004.	33	7	PMA	Subgroup	Vaccine	Europe	N	RR	N	NR	Yes	No	Not need	No	No	No	No
3	Incidence and risk of peripheral neuropathy with nab-paclitaxel in patients with cancer: a meta-analysis	Ling Peng	2017;26(5)	Eur J Cancer Care (Engl)	10.1111/ecc.12407.	19	4	PMA	Subgroup	Cancer	Asia	N	RR	N	Non-p	Yes	Yes (Across studies)	No	No	No	No	No
4	Safety and Tolerability of PD-1/PD-L1 Inhibitors Compared with Chemotherapy in Patients with Advanced Cancer: A Meta-Analysis	Tomohiro F Nishijima	2017;22(4):470-479	Oncologist	10.1634/theoncologist.2016-0419.	7	7	PMA	Subgroup	Cancer	Asia	N	RR	N	N	Yes	No	No	No	No	No	No
5	Risk of Neurological Toxicities Following the Use of Different Immune Checkpoint Inhibitor Regimens in Solid Tumors: A Systematic Review and Meta-analysis	Min Xu	2019;24(3):75-83	Neurologist	10.1097/NRL.0000000000000230.	23	8	PMA	Subgroup	Cancer	Americas	N	OR	N	NR	Yes	No	No	No	No	No	No
6	Leflunomide Use and Risk of Lung Disease in Rheumatoid Arthritis: A Systematic Literature Review and Metaanalysis of Randomized Controlled Trials	Richard Conway	2016;43(5):855-860	J Rheumatol	10.3899/jrheum.150674.	8	8	PMA	Subgroup	Osteoarticular diseases	Europe	N	RR	N	NR	Yes	No	No	No	No	No	No
7	Cardiovascular Toxicities with Vascular Endothelial Growth Factor Receptor Tyrosine Kinase Inhibitors in Cancer Patients: A Meta-Analysis of 77 Randomized Controlled Trials	Jing Li 1	2018;38(12):1109-1123	Clin Drug Investig	10.1007/s40261-018-0709-2.	77	33	PMA	Subgroup	Cancer	Asia	N	RR	N	Non-p	Yes	No	No	No	No	No	No
8	Meta-Analysis of Effects of Sodium-Glucose Cotransporter 2 Inhibitors on Cardiovascular Outcomes and All-Cause Mortality Among Patients With Type 2 Diabetes Mellitus	Huilin Tang	2016;118(11):1774-1780	Am J Cardiol	10.1016/j.amjcard.2016.08.061.	37	11	NMA	Sensitivity analysis; limit RCTs > 24 wks/NMA	T2DM	Americas	Y	Peto OR	N	Non-p	Yes	Yes (Across studies)	No	No	No	No	No
9	A meta-analysis of randomized controlled trials of the risk of bleeding with apixaban versus vitamin K antagonists	Lahoud Touma	2015;115(4):533-541	Am J Cardiol	10.1016/j.amjcard.2014.11.039.	5	2	PMA	NA	CVD	Americas	Y	RR	N	NR	No need	No	No	No	No	No	No
10	Impact of combination therapy 5-alpha reductase inhibitors (5-ARI) plus alpha-blockers (AB) on erectile dysfunction and decrease of libido in patients with LUTS/BPH: a systematic review with meta-analysis	Vincenzo Favilla	2016;19(3):175-181	Aging Male	10.1080/13685538.2016.1195361.	5	3	PMA	Subgroup	LUTS	Europe	N	OR	N	NR	Yes	No	No	No	No	No	No
11	Treatment-related fatigue with everolimus and temsirolimus in patients with cancer-a meta-analysis of clinical trials	Ling Peng 2	2015;36(2):643-654	Tumour Biol	10.1007/s13277-014-2669-3.	56	12	PMA	NA	Cancer	Asia	N	RR	N	Non-p	Yes	No	No	No	No	No	No
12	Tyrosine kinase inhibitors directed against the vascular endothelial growth factor receptor (VEGFR) have distinct cutaneous toxicity profiles: a meta-analysis and review of the literature	Paul R Massey	2015;23(6):1827-1835	Support Care Cancer	10.1007/s00520-014-2520-9.	82	27	PMA	Subgroup and Meta-regression	Cancer	Americas	N	OR	N	Non-p	Yes	Yes (Across studies)	No	No	No	No	No
13	Risk of insomnia with non-vitamin K oral anticoagulants: systematic review and meta-analysis	Daniel Caldeira 2	2015;19(3):1043-9	Sleep Breath	10.1007/s11325-014-1112-8.	7	2	PMA	Subgroup	Coagulation and anticoagulation	Europe	N	RR	N	N	Yes	No	No	No	Yes (Blinding vs. Open)	No	No
14	Risk of liver injury among methotrexate users: A meta-analysis of randomised controlled trials	Richard Conway 1	2015;45(2):156-162	Semin Arthritis Rheum	10.1016/j.semarthrit.2015.05.003.	28	28	PMA	Subgroup	Osteoarticular diseases	Europe	N	RR	N	N	Yes	No	Yes	No	No	No	No
15	The adverse event profile of levetiracetam: A meta-analysis on children and adults	Alberto Verrotti	2015;31:49-55	Seizure	10.1016/j.seizure.2015.07.004.	26	10	PMA	Subgroup and Meta-regression	Neuropathy disease	Europe	N	RD	N	N	No need	No	Yes	No	No	No	No
16	The adverse event profile of brivaracetam: A meta-analysis of randomized controlled trials	Li-Na Zhu	2017;45:7-16	Seizure	10.1016/j.seizure.2016.11.008.	7	7	PMA	Subgroup	Neuropathy disease	Asia	N	RR	N	N	Yes	Yes	No	No	No	No	No
17	Effect of Long-term Incretin-Based Therapies on Ischemic Heart Diseases in Patients with Type 2 Diabetes Mellitus: A Network Meta-analysis	Che-Yi Chou	2017;7(1):15795	Sci Rep	10.1038/s41598-017-16101-1.	40	10	NMA	Subgroup/NMA	T2DM	Asia	Y	OR	N	Non-p	Yes	No	No	No	No	No	No
18	Long-term (2-5 years) adverse clinical outcomes associated with ZES versus SES, PES and EES: A Meta-Analysis	Pravesh Kumar Bundhun 2	2017;7(1):6385	Sci Rep	10.1038/s41598-017-06705-y.	10	9	PMA	NA	T2DM	Americas	N	RR	Y	NR	No need	No	Yes	No	No	No	No
19	Increased risk of hemorrhage in metastatic colorectal cancer patients treated with bevacizumab: An updated meta-analysis of 12 randomized controlled trials	Xiaoqiang Zhu	2016;95(34):e4232	Medicine (Baltimore)	10.1097/MD.0000000000004232.	12	12	PMA	Subgroup	Cancer	Asia	N	OR	N	Non-p	Yes	Yes	Yes	No	No	No	No
20	Safety and tolerability of long-acting injectable versus oral antipsychotics: A meta-analysis of randomized controlled studies comparing the same antipsychotics	Fuminari Misawa	2016;176(2-3):220-230	Schizophr Res	10.1016/j.schres.2016.07.018.	16	14	PMA	Subgroup	Psychological disorder	Americas	N	RR	N	N	Yes	Yes (Across studies)	No	Yes	Yes (Blinding vs. Open)	Yes	No
21	Risk of serious adverse effects of biological and targeted drugs in patients with rheumatoid arthritis: a systematic review meta-analysis	Simon Tarp	2017;56(3):417-425	Rheumatology (Oxford)	10.1093/rheumatology/kew442.	117		NMA	NMA	Osteoarticular diseases	Europe	Y	RR	N	Non-p	Yes	Yes (person-year)	No	No	No	No	Yes (GRADE)
22	Cardiovascular effects of urate-lowering therapies in patients with chronic gout: a systematic review and meta-analysis	Tony Zhang	2017;56(7):1144-1153	Rheumatology (Oxford)	10.1093/rheumatology/kex065.	18	8	PMA	Subgroup	Osteoarticular diseases	Americas	N	RR	N	N	Yes	Yes	No	No	No	No	No
23	Segurança da vacina papillomavirus humano 6, 11, 16 e 18 (recombinante): revisão sistemática e metanálise [Safety of human papillomavirus 6, 11, 16 and 18 (recombinant): systematic review and meta-analysis]	Pedro Luiz Spinelli Coelho	2015;33(4):474-482	Rev Paul Pediatr	10.1016/j.rpped.2015.02.006.	14	5	PMA	NA	HCV/HIV/HPV	Americas	N	RD	N	N	No	No	No	No	No	No	No
24	Concurrent chemoradiotherapy was associated with a higher severe late toxicity rate in nasopharyngeal carcinoma patients compared with radiotherapy alone: a meta-analysis based on randomized controlled trials	Cheng-Run Du	2015;10:70	Radiat Oncol	10.1186/s13014-015-0377-9.	5	5	PMA	Subgroup	Cancer	Asia	N	RR	N	N	No	No	Yes	No	No	No	No
25	Safety profile of phentolamine mesylate as reversal agent of pulpal and soft tissue dental anesthesia: a systematic review and meta-analysis	Dileep Nag Vinnakota	2019;50(7):568-575	Quintessence Int	10.3290/j.qi.a42574.	9	9	PMA	Subgroup	Sedation and analgesia	Europe	N	RR	N	NR	No	No	No	Yes	No	No	No
26	Systematic review and meta-analysis of reported adverse events of long-term intranasal oxytocin treatment for autism spectrum disorder	Qizheng Cai	2018;72(3):140-151	Psychiatry Clin Neurosci	10.1111/pcn.12627.	6	5	PMA	NA	Psychological disorder	Asia	N	RR	N	NR	No	No	No	No	No	No	No
27	Safety and tolerability of prescription omega-3 fatty acids: A systematic review and meta-analysis of randomized controlled trials	Cheng-Ho Chang	2018;129:1-12	Prostaglandins Leukot Essent Fatty Acids	10.1016/j.plefa.2018.01.001.	21	17	PMA	Subgroup/Meta-regression	Others	Asia	Y(ethical)	OR	N	Non-p	Yes	Yes (Across studies)	Yes	Yes	No	No	No
28	Network meta-analysis of nine large cardiovascular outcome trials of new antidiabetic drugs	Osamah M Alfayez 1	2019;13(3):204-211	Prim Care Diabetes	10.1016/j.pcd.2019.01.003.	9	4	NMA	Subgroup/NMA	T2DM	Asia	N	RR	N	N	Yes	No	No	No	No	No	No
29	Bisphosphonates and risk of cardiovascular events: a meta-analysis	Dae Hyun Kim	2015;10(4):e0122646	PLoS One	10.1371/journal.pone.0122646.	58	29	PMA	Subgroup	Osteoarticular diseases	Americas	Y	OR	N	N	Yes	Yes (Across studies)	Yes	Yes	Yes (All 7 bias, seperately)	No	No
30	Harms associated with taking nalmefene for substance use and impulse control disorders: A systematic review and meta-analysis of randomised controlled trials	Karina Glies Vincents Johansen	2017;12(8):e0183821	PLoS One	10.1371/journal.pone.0183821.	15	8	PMA	Subgroup	Addition	Americas	Y	Peto OR/RD	N	Non-p	No need	No	No	No	Yes (sequence generation, allocation concealment, blinding, incomplete outcome data, and selective outcome reporting )	No	No
31	Gastrointestinal adverse events during methylphenidate treatment of children and adolescents with attention deficit hyperactivity disorder: A systematic review with meta-analysis and Trial Sequential Analysis of randomised clinical trials	Mathilde Holmskov	2017;12(6):e0178187	PLoS One	10.1371/journal.pone.0178187.	61	36	PMA	Subgroup	Psychological disorder	Europe	Y	RR	Y	Non-p	Yes	Yes (Across studies)	Yes	No	No	No	Yes (GRADE)
32	Inhaled Long-Acting β2-Agonists Do Not Increase Fatal Cardiovascular Adverse Events in COPD: A Meta-Analysis	Ning Xia	2015;10(9):e0137904	PLoS One	10.1371/journal.pone.0137904.	24	7	PMA	NA	Respiratory diseases	Asia	N	RR	N	N	Yes	Yes (Across studies)	No	No	No	No	No
33	Systematic Review and Meta-Analysis of Randomised Trials to Ascertain Fatal Gastrointestinal Bleeding Events Attributable to Preventive Low-Dose Aspirin: No Evidence of Increased Risk	Peter C Elwood	2016;11(11):e0166166	PLoS One	10.1371/journal.pone.0166166.	11	11	PMA	NA	Coagulation and anticoagulation	Europe	N	OR	N	Non-p	No need	No	No	No	No	No	No
34	Comparative Safety of Pharmacologic Treatments for Persistent Depressive Disorder: A Systematic Review and Network Meta-Analysis	Ramona Meister	2016;11(5):e0153380	PLoS One	10.1371/journal.pone.0153380.	34		NMA	NMA	Psychological disorder	Europe	Y	OR	N	Non-p	Yes	No	No	No	No	No	No
35	Metamizole-associated adverse events: a systematic review and meta-analysis	Thomas Kötter	2015;10(4):e0122918	PLoS One	10.1371/journal.pone.0122918.	79	33	PMA	Meta-regression	Inflammation	Europe	Y	RR	N	Non-p	Yes	No	Yes	No	No	No	No
36	Safety of Staphylococcus aureus four-antigen and three-antigen vaccines in healthy adults: A meta-analysis of randomized controlled trials	Xiaoqun Xu	2018;14(2):314-321	Hum Vaccin Immunother	10.1080/21645515.2017.1395540.	3	3	PMA	NA	Vaccine	Asia	N	RR	N	N	No need	No	No need	No	No	No	No
37	The Association between Sulfonylurea Use and All-Cause and Cardiovascular Mortality: A Meta-Analysis with Trial Sequential Analysis of Randomized Clinical Trials	Dimitris Varvaki Rados	2016;13(4):e1001992	PLoS Med	10.1371/journal.pmed.1001992.	47	37	PMA	Subgroup	T2DM	Americas	Y	Peto OR	Y	Non-p	Yes	No	No	No	No	No	Yes (GRADE)
38	Safety Profile of Biologic Drugs in the Therapy of Ulcerative Colitis: A Systematic Review and Network Meta-Analysis	Paweł Moćko 1	2016;36(8):870-879	Pharmacotherapy	10.1002/phar.1785.	7	2	NMA	NMA	Inflammatory bowel disease	Europe	Y	OR	N	NR	Yes	No	No	No	No	No	No
39	Safety profile of biologic drugs in the therapy of Crohn disease: A systematic review and network meta-analysis	Paweł Moćko 2	2016;68(6):1237-1243	Pharmacol Rep	10.1016/j.pharep.2016.07.013.	10	3	NMA	NMA	Inflammatory bowel disease	Europe	Y	OR	N	N	Yes	No	No	No	No	No	No
40	Risk of renal failure with the non-vitamin K antagonist oral anticoagulants: systematic review and meta-analysis	Daniel Caldeira 4	2015;24(7):757-64	Pharmacoepidemiol Drug Saf	10.1002/pds.3791.	10	6	PMA	Subgroup	Coagulation and anticoagulation	Europe	N	RR	N	N	Yes	No	No	No	No	No	No
41	Statin use and the risk of developing diabetes: a network meta-analysis	Divyesh Thakker	2016;25(10):1131-1149	Pharmacoepidemiol Drug Saf	10.1002/pds.4020.	27	7	NMA	Subgroup and Meta-regression/NMA	CVD	Asia	N	OR	N	N	Yes	Yes	No	Yes	No	No	No
42	Adverse events with botulinum toxin treatment in cervical dystonia: How much should we blame placebo?	Gonçalo S Duarte	2018;56:16-19	Parkinsonism Relat Disord	10.1016/j.parkreldis.2018.06.017.	12	12	PMA	Subgroup	Others	Europe	N	RR	N	N	Yes	No	No	No	No	No	No
43	Comparative safety profile of hyaluronic acid products for knee osteoarthritis: a systematic review and network meta-analysis	R R Bannuru	2016;24(12):2022-2041	Osteoarthritis Cartilage	10.1016/j.joca.2016.07.010.	74	56	NMA	NMA	Osteoarthritis	Americas	N	OR	N	NR	Yes	No	No	No	No	No	No
44	Risk of Ophthalmic Adverse Effects in Patients Treated with MEK Inhibitors: A Systematic Review and Meta-Analysis	Carlos Alves	2017;57(1):60-69	Ophthalmic Res	10.1159/000446845.	13	13	PMA	Subgroup	Cancer	Europe	N	Peto OR	N	N	Yes	No	No	No	No	No	No
45	Incidence and risk of hypertension associated with vascular endothelial growth factor receptor tyrosine kinase inhibitors in cancer patients: a comprehensive network meta-analysis of 72 randomized controlled trials involving 30013 patients	Bo Liu	2016;7(41):67661-67673	Oncotarget	10.18632/oncotarget.11813.	72	64	NMA	Subgroup and NMA	Cancer	Asia	N	RR	Y	Non-p	Yes	No	No	No	No	No	No
46	Bevacizumab and wound-healing complications: a systematic review and meta-analysis of randomized controlled trials	Hongliang Zhang	2016;7(50):82473-82481	Oncotarget	10.18632/oncotarget.12666.	7	7	PMA	NA	Cancer	Asia	N	OR	N	Non-p	No need	No	No	No	No	No	No
47	Differential side effects profile in patients with mCRPC treated with abiraterone or enzalutamide: a meta-analysis of randomized controlled trials	Raphael B Moreira	2017;8(48):84572-84578	Oncotarget	10.18632/oncotarget.20028.	4	2	PMA	Separate MA	Cancer	Americas	N	RR	N	NR	Yes	No	No	No	No	No	No
48	Toxicity profile of approved anti-PD-1 monoclonal antibodies in solid tumors: a systematic review and meta-analysis of randomized clinical trials	Ricardo Costa	2017;8(5):8910-8920	Oncotarget	10.18632/oncotarget.13315.	9	9	PMA	NA	Cancer	Americas	N	NA	N	NR	No	No	No	No	No	No	No
49	Does dual HER-2 blockade treatment increase the risk of severe toxicities of special interests in breast cancer patients: A meta-analysis of randomized controlled trials	Shuai Hao	2017;8(12):19923-19933	Oncotarget	10.18632/oncotarget.15252.	9	9	PMA	Subgroup	Cancer	Asia	N	OR	N	Non-p	Yes	No	No	No	No	No	No
50	Fatal adverse events with molecular targeted agents in the treatment of advanced hepatocellular carcinoma: a meta-analysis of randomized controlled trials	Xiaofei Li	2018;12:3043-3049	Drug Des Devel Ther	10.2147/DDDT.S151241.	10	10	PMA	Subgroup	Cancer	Asia	N	OR	N	Non-p	Yes	No	No	No	No	No	No
51	Different Toxicity of Cetuximab and Panitumumab in Metastatic Colorectal Cancer Treatment: A Systematic Review and Meta-Analysis	Fausto Petrelli 2	2018;94(4):191-199	Oncology	10.1159/000486338.	38	23	PMA	NA	Cancer	Europe	N	OR	N	N	No	No	No	No	No	No	No
52	Risk of Liver Toxicity with Nivolumab Immunotherapy in Cancer Patients	Kevin Zarrabi	2018;94(5):259-273	Oncology	10.1159/000486679.	27	23	PMA	Subgroup	Cancer	Americas	N	RR	N	N	No need	No	No	No	No	No	No
53	Safety of Denosumab Versus Zoledronic Acid in Patients with Bone Metastases: A Meta-Analysis of Randomized Controlled Trials	Fengxia Chen	2016;39(7-8):453-459	Oncol Res Treat	10.1159/000447372.	6	5	PMA	No	Cancer	Asia	N	OR	N	NR	No need	No	No	No	No	No	No
54	Side Effects Associated with Probiotic Use in Adult Patients with Inflammatory Bowel Disease: A Systematic Review and Meta-Analysis of Randomized Controlled Trials	Maria Pina Dore	2019;11(12):2913	Nutrients	10.3390/nu11122913.	9	9	PMA	Sensitivity analysis	Inflammatory bowel disease	Europe	Y	RR	N	N	No	No	No	No	Yes (Blinding)	No	No
55	Proton pump inhibitor monotherapy and the risk of cardiovascular events in patients with gastro-esophageal reflux disease: a meta-analysis	S Sun	2017;29(2)	Neurogastroenterol Motil	10.1111/nmo.12926.	16	16	PMA	Subgroup	Others	Asia	N	RR	N	N	Yes	Yes (Across studies)	No	No	No	No	Yes (GRADE)
56	[Safety of atypical antipsychotics in the treatment of behavioral and psychological symptoms in dementia: a meta-analysis]	Xue Xiaojing 中文	2018;98(25):2030-2036	Zhonghua Yi Xue Za Zhi	10.3760/cma.j.issn.0376-2491.2018.25.013.	16	7	PMA	Separate MA	Neuropathy	Asia	N	OR	N	Non-p	Yes	No	No	No	No	No	No
57	Safety liver profile of teriflunomide versus interferon β in multiple sclerosis: Systematic review and indirect comparison meta-analysis	Paola Andrea Ortiz Salas	2018;26:192-200	Mult Scler Relat Disord	10.1016/j.msard.2018.09.014.	13	6	NMA	NMA	Osteoarticular diseases	Americas	N	OR	N	P	Yes	No	No	No	No	No	No
58	Risk of Pneumonitis Associated with Programmed Cell Death 1 Inhibitors in Cancer Patients: A Meta-analysis	Sheng Zhang 1	2017;16(8):1588-1595	Mol Cancer Ther	10.1158/1535-7163.MCT-17-0155.	12	10	PMA	Subgroup	Cancer	Asia	N	RR	N	N	Yes	No	No	No	No	No	No
59	Adverse events risk associated with anti-VEGFR agents in the treatment of advanced nonsmall-cell lung cancer: A meta-analysis	Biao Gu	2016;95(48):e3752	Medicine (Baltimore)	10.1097/MD.0000000000003752.	18	16	PMA	NA	Cancer	Asia	N	RR	N	N	No	No	No	No	No	No	No
60	Toxicities of different first-line chemotherapy regimens in the treatment of advanced ovarian cancer: A network meta-analysis	Chang-Ping Qu	2017;96(2):e5797	Medicine (Baltimore)	10.1097/MD.0000000000005797.	13	3	NMA	NMA	Cancer	Asia	N	OR	N	N	Yes	No	No	No	No	No	No
61	Incidence and risk of hematologic toxicities with hypomethylating agents in the treatment of myelodysplastic syndromes and acute myeloid leukopenia: A systematic review and meta-analysis	Chong Gao	2018;97(34):e11860	Medicine (Baltimore)	10.1097/MD.0000000000011860.	14	7	PMA	Subgroup	Blood and lymphatic system disease	Asia	N	RR	N	Non-p	Yes	No	Yes	No	No	No	No
62	Pulmonary Toxicities of Gefitinib in Patients With Advanced Non-Small-Cell Lung Cancer: A Meta-Analysis of Randomized Controlled Trials	Dongsheng Hong	2016;95(9):e3008	Medicine (Baltimore)	10.1097/MD.0000000000003008.	23	10	PMA	NA	Cancer	Asia	N	OR	N	Non-p	No	No	Not need	No	No	No	No
63	The overall safety evaluation of programmed cell death/programmed cell death ligand 1 (PD-1/PD-L1) treatment for lung cancer patients: An updated systematic review and meta-analysis	Heli Shang	2019;98(30):e16439	Medicine (Baltimore)	10.1097/MD.0000000000016439.	14	4	PMA	NA	Cancer	Asia	N	OR	N	NR	Yes	No	No	No	No	No	No
64	Incidence and risk of fatigue in cancer patients treated with MET inhibitors: A systematic review and meta-analysis	Hongxuan Tong	2019;98(22):e15522	Medicine (Baltimore)	10.1097/MD.0000000000015522.	17	16	PMA	NA	Cancer	Asia	N	RR	N	N	Yes	No	No	No	No	No	No
65	The Adverse Events of Oxycodone in Cancer-Related Pain: A Systematic Review and Meta-Analysis of Randomized Controlled Trials	Hu Ma	2016;95(15):e3341	Medicine (Baltimore)	10.1097/MD.0000000000003341.	10	10	PMA	NA	Cancer	Asia	Y	RR	Y	Non-p	Yes	No	No	No	No	No	Yes (GRADE)
66	Comparative cardiovascular safety of selective serotonin reuptake inhibitors (SSRIs) among Chinese senile depression patients: A network meta-analysis of randomized controlled trials	Shengyu Guo	2019;98(22):e15786	Medicine (Baltimore)	10.1097/MD.0000000000015786.	15		NMA	NMA	Psychological disorder	Asia	N	OR	N	Non-p	Yes	No	No	No	No	No	No
67	Safety of antivascular endothelial growth factor administration in the ocular anterior segment in pterygium and neovascular glaucoma treatment: Systematic review and meta-analysis	Shi-Tong Huang	2018;97(34):e11960	Medicine (Baltimore)	10.1097/MD.0000000000011960.	18	5	PMA	Subgroup	Eye disease	Asia	N	OR	N	N	No need	No	Yes	No	No (Reason: limited studies)	No	No
68	Adverse events of benralizumab in moderate to severe eosinophilic asthma: A meta-analysis	Wanshu Liu	2019;98(22):e15868	Medicine (Baltimore)	10.1097/MD.0000000000015868.	8	7	PMA	Subgroup	Respiratory diseases	Asia	N	RR	N	NR	No need	No	Yes	No	No	No	No
69	Risk of gastrointestinal toxicities with PD-1 inhibitors in cancer patients: A meta-analysis of randomized clinical trials	Wei Wei	2017;96(48):e8931	Medicine (Baltimore)	10.1097/MD.0000000000008931.	14	11	PMA	Subgroup	Cancer	Asia	N	RR	N	NR	Yes	No	Yes	No	No	No	No
70	Risk of dermatologic and mucosal adverse events associated with PD-1/PD-L1 inhibitors in cancer patients: A meta-analysis of randomized controlled trials	Wenwei Yang	2019;98(20):e15731	Medicine (Baltimore)	10.1097/MD.0000000000015731.	18	15	PMA	Subgroup	Cancer	Asia	N	RR	N	NR	Yes	No	No	No	No	No	No
71	Safety of combining vascular endothelial growth factor receptor tyrosine-kinase inhibitors with chemotherapy in patients with advanced non-small-cell lung cancer: A PRISMA-compliant meta-analysis	Wen-Wen Lv	2019;98(23):e15806	Medicine (Baltimore)	10.1097/MD.0000000000015806.	18	16	PMA	Subgroup	Cancer	Asia	Y	RR	N	Non-p	Yes	No	No	No	No	No	No
72	Increased Risk of Hypertension with Enzalutamide in Prostate Cancer: A Meta-Analysis	Xiaolei Zhu	2019;37(9):478-488	Cancer Invest	10.1080/07357907.2019.1670203.	7	7	PMA	Subgroup	Cancer	Asia	N	RR	N	N	Yes	No	No	No	No	No	No
73	Adverse drug events associated with ibrutinib for the treatment of elderly patients with chronic lymphocytic leukemia: A systematic review and meta-analysis of randomized trials	Yanhua Zhou	2019;98(33):e16915	Medicine (Baltimore)	10.1097/MD.0000000000016915.	5	5	PMA	Subgroup	Blood and lymphatic system disease	Asia	N	RR	N	N	No	No	No	No	No	No	No
74	Risk of rash associated with vandetanib treatment in non-small-cell lung cancer patients: A meta-analysis of 9 randomized controlled trials	Yuan Liu	2017;96(43):e8345	Medicine (Baltimore)	10.1097/MD.0000000000008345.	9	9	PMA	Subgroup	Cancer	Asia	N	RR	N	Non-p	Yes	No	Yes	No	No	No	No
75	Angiotensin II Receptor Blockers and Cancer Risk: A Meta-Analysis of Randomized Controlled Trials	Yun-Tao Zhao	2016;95(18):e3600	Medicine (Baltimore)	10.1097/MD.0000000000003600.	17	7	PMA	Subgroup	Cancer	Asia	N	RR	N	N	Yes	No	No	No	No	No	No
76	Meta-analysis of the adverse events associated with extended-release versus standard immediate-release pramipexole in Parkinson disease	Zhengze Shen	2018;97(34):e11316	Medicine (Baltimore)	10.1097/MD.0000000000011316.	3	3	PMA	NA	Neuropathy disease	Asia	N	RR	N	N	No need	No	No	No	No	No	No
77	Is the fatigue an adverse event of the second generation of hormonal therapy? Data from a literature-based meta-analysis	Giandomenico Roviello	2018;35(3):29	Med Oncol	10.1007/s12032-018-1081-z.	11	11	PMA	Subgroup	Cancer	Europe	N	RR	N	NR	Yes	No	No	No	No	No	No
78	Risk of thromboembolism with thrombopoietin receptor agonists in adult patients with thrombocytopenia: Systematic review and meta-analysis of randomized controlled trials	Ferrán Catalá-López	2015;145(12):511-519	Med Clin (Barc)	10.1016/j.medcli.2015.03.014.	15	6	PMA	Sensitivity	Blood and lymphatic system disease	Europe	N	RR	N	N	Yes	No	No	No	Yes (Excluding high risk of bias)	No	No
79	Cardiotoxicity associated with carfilzomib: systematic review and meta-analysis	Chintan Shah	2018;59(11):2557-2569	Leuk Lymphoma	10.1080/10428194.2018.1437269.	29	3	PMA	Subgroup	Cancer	Americas	Y	OR	N	N	Yes	No	Yes	No	No	No	No
80	Second-generation antipsychotic drugs and short-term mortality: a systematic review and meta-analysis of placebo-controlled randomised controlled trials	Johannes Schneider-Thoma	2018;5(8):653-663	Lancet Psychiatry	10.1016/S2215-0366(18)30177-9.	596	352	PMA	Subgroup and Meta-regression	Psychological disorder	Europe	Y	OR	N	Non-p	Yes	Yes (Across studies)	Yes	Yes	No	No	Yes (GRADE)
81	Second-generation antipsychotic drugs and short-term somatic serious adverse events: a systematic review and meta-analysis	Johannes Schneider-Thoma	2019;6(9):753-765	Lancet Psychiatry	10.1016/S2215-0366(19)30223-8	597	368	PMA	Subgroup and Meta-regression	Psychological disorder	Europe	Y	OR	N	Non-p	Yes	Yes (Across studies)	Yes	Yes	No	Yes	Yes (GRADE)
82	Risk of serious infection in biological treatment of patients with rheumatoid arthritis: a systematic review and meta-analysis	Jasvinder A Singh	2015;386(9990):258-65	Lancet	10.1016/S0140-6736(14)61704-9.	106	16	NMA	Subgroup/NMA	Autoimmune diseases	Americas	N	OR	N	Non-p	Yes	Yes (Across studies)	Yes	No	Yes (High vs. Low)	No	No
83	Risk of Treatment-Related Toxicities from EGFR Tyrosine Kinase Inhibitors: A Meta-analysis of Clinical Trials of Gefitinib, Erlotinib, and Afatinib in Advanced EGFR-Mutated Non-Small Cell Lung Cancer	Pei Ni Ding	2017;12(4):633-643	J Thorac Oncol	10.1016/j.jtho.2016.11.2236.	16	3	PMA	Separate MA	Cancer	Oceania	N	RR	N	N	Yes	No	No	No	No	No	No
84	Nocebo in chronic inflammatory demyelinating polyneuropathy; a systematic review and meta-analysis of placebo-controlled clinical trials	Panagiotis Zis	2018;388:79-83	J Neurol Sci	10.1016/j.jns.2018.03.009.	3	3	PMA	NA	Neuropathy	Europe	N	OR	N	N	No need	No	No	No	No	No	No
85	Cardiovascular Adverse Events in Patients With Cancer Treated With Bevacizumab: A Meta-Analysis of More Than 20 000 Patients	Matthias Totzeck	2017;6(8):e006278	J Am Heart Assoc	10.1161/JAHA.117.006278.	22	19	PMA	Subgroup	Cancer	Europe	Y	RR	N	NR	Yes	No	Yes	No	No	No	No
86	International Task Force on Benzodiazepines Selective serotonin reuptake inhibitors and benzodiazepines in panic disorder: A meta-analysis of common side effects in acute treatment	Laiana A Quagliato	2019;33(11):1340-1351	J Psychopharmacol	10.1177/0269881119859372.	21	10	PMA	Subgroup	Psychological disorder	Americas	Y	OR	N	N	Yes	No	No	No	No	No	No
87	[Impact of glucagon-like peptide-1 receptor agonists on nasopharyngitis and upper respiratory tract infection among patients with type 2 diabetes: a network meta-analysis]	LI Zhi-xia 中文	2016;48(3):454-459	Beijing Da Xue Xue Bao Yi Xue Ban	PMID: 27318907( Chinese)	50		NMA	NMA	T2DM	Asia	N	OR	N	Non-p	Yes	No	No	No	No	No	No
88	Toxicities of chemoradiotherapy and radiotherapy in nasopharyngeal carcinoma: an updated meta-analysis	Chun Wang	2019;47(7):2832-2847	J Int Med Res	10.1177/0300060519858031.	11	4	PMA	NA	Cancer	Asia	N	RR and OR	N	Non-p	No	No	No	No	No	No	No
89	Safety of Human Papillomavirus 9-Valent Vaccine: A Meta-Analysis of Randomized Trials	Ana Paula Ferreira Costa	2017; 2017:3736201	J Immunol Res	10.1155/2017/3736201.	3	3	PMA	NA	HCV/HIV/HPV	Americas	N	OR	N	N	No need	NA (same)	No	No	NA (same)	No	No
90	Effects of blood-pressure-lowering treatment in hypertension: 9. Discontinuations for adverse events attributed to different classes of antihypertensive drugs: meta-analyses of randomized trials	Costas Thomopoulos	2016;34(10):1921-1932	J Hypertens	10.1097/HJH.0000000000001052.	75	20	PMA	Subgroup	CVD	Europe	N	RR	N	N	Yes	No	No	No	No	No	No
91	Peripheral edema and headache associated with amlodipine treatment: a meta-analysis of randomized, placebo-controlled trials	Davor Vukadinović	2019;37(10):2093-2103	J Hypertens	10.1097/HJH.0000000000002145.	22	22	PMA	Subgroup	CVD	Europe	N	RR	N	NR	No need	No	Yes	No	No	No	No
92	Risk of Malignant Neoplasia with Glucagon-Like Peptide-1 Receptor Agonist Treatment in Patients with Type 2 Diabetes: A Meta-Analysis	Yufang Liu	2019;2019:1534365	J Diabetes Res	10.1155/2019/1534365.	34	34	PMA	Subgroup	T2DM	Asia	Y	OR	N	NR	Yes	Yes	No	No	No	No	No
93	Adverse Events and Nocebo Effects in Inflammatory Bowel Disease: A Systematic Review and Meta-Analysis of Randomized Controlled Trials	Christopher Ma	2019;13(9):1201-1216	J Crohns Colitis	10.1093/ecco-jcc/jjz087.	195	50	PMA	Subgroup	Inflammatory bowel disease	Americas	N	RD	N	NR	Yes	No	No	No	No	No	No
94	Safety of interferon-free therapies for chronic hepatitis C: a network meta-analysis	V L Ferreira	2016;41(5):478-485	J Clin Pharm Ther	10.1111/jcpt.12426.	20	3	NMA	NMA	HCV/HIV/HPV	Americas	Y	OR	N	N	Yes	No	No	No	No	No	No
95	Severe and fatal adverse events risk associated with rituximab addition to B-cell non-Hodgkin's lymphoma (B-NHL) chemotherapy: a meta-analysis	Qingling Hua	2015;27(6):365-370	J Chemother	10.1179/1973947815Y.0000000025.	8	8	PMA	NA	Blood and lymphatic system disease	Asia	N	RR	N	N	No	No	No	No	No	No	No
96	Incidence and risk of hypertension associated with ramucirumab in cancer patients: A systematic review and meta-analysis	Wei-Xiang Qi	2016;12(2):775-781	J Cancer Res Ther	10.4103/0973-1482.148700.	8	4	PMA	Subgroup	Cancer	Asia	N	RR	N	NR	Yes	No	No	No	No	No	No
97	Safety and tolerability of PD-1/PD-L1 inhibitors in the treatment of non-small cell lung cancer: a meta-analysis of randomized controlled trials	Wenxin Luo	2018;144(10):1851-1859	J Cancer Res Clin Oncol	10.1007/s00432-018-2707-4.	8	8	PMA	Subgroup	Cancer	Asia	N	RR	N	Non-p	Yes	No	No	No	No	No	No
98	Safety of Treatments for ADHD in Adults: Pairwise and Network Meta-Analyses	Danielly Chierrito de Oliveira	2019;23(2):111-120	J Atten Disord	10.1177/1087054717696773.	10		NMA	Subgroup/NMA	Psychological disorder	Americas	N	OR	N	N	Yes	No	Yes	No	No	No	No
99	Adverse drug events related to mood and emotion in paediatric patients treated for ADHD: A meta-analysis	Marco Pozzi	2018;238:161-178	J Affect Disord	10.1016/j.jad.2018.05.021.	45	31	PMA	Subgroup and Meta-regression	Psychological disorder	Europe	N	RR	N	Non-p	Yes	No	Yes	Yes	No	No	No
100	Risk of Substantial Intraocular Bleeding With Novel Oral Anticoagulants: Systematic Review and Meta-analysis	Daniel Caldeira 3	2015;133(7):834-839	JAMA Ophthalmol	10.1001/jamaophthalmol.2015.0985.	17	5	PMA	Subgroup	CVD	Europe	N	RR	N	NR	Yes	No	No	No	No	No	No
101	Systemic Safety of Prolonged Monthly Anti-Vascular Endothelial Growth Factor Therapy for Diabetic Macular Edema: A Systematic Review and Meta-analysis	Robert L Avery	2016;134(1):21-29	JAMA Ophthalmol	10.1001/jamaophthalmol.2015.4070.	4	2	PMA	Subgroup	T2DM	Americas	Y	Peto OR	N	NR	No	No	Yes	No	No	No	Yes (GRADE)
102	Carfilzomib-Associated Cardiovascular Adverse Events: A Systematic Review and Meta-analysis	Adam J Waxman	2018;4(3):e174519	JAMA Oncol	10.1001/jamaoncol.2017.4519.	24	3	PMA	NA	Cancer	Americas	N	RR	N	NR	No	No	No	No	No	No	No
103	Treatment-Related Adverse Events of PD-1 and PD-L1 Inhibitors in Clinical Trials: A Systematic Review and Meta-analysis	Yucai Wang	2019;5(7):1008-1019	JAMA Oncol	10.1001/jamaoncol.2019.0393.	125	59	PMA	Subgroup	Cancer	Americas	N	OR	N	NR	Yes	No	Yes	No	No	No	No
104	Risk of Infections and Cancer in Patients With Rheumatologic Diseases Receiving Interleukin Inhibitors: A Systematic Review and Meta-analysis	Jawad Bilal	2019;2(10):e1913102	JAMA Netw Open	10.1001/jamanetworkopen.2019.13102.	74	57	PMA	Subgroup and Meta-regression	Osteoarticular diseases	Americas	Y	OR	N	NR	Yes	Yes (Across studies)	No	No	No	No	Yes (GRADE)
105	Cardiovascular Adverse Events Associated With BRAF and MEK Inhibitors: A Systematic Review and Meta-analysis	Raluca I Mincu	2019;2(8):e198890	JAMA Netw Open	10.1001/jamanetworkopen.2019.8890.	5	5	PMA	Meta-regression	Cancer	Europe	Y	RR	N	Non-p	No	Yes (Across studies)	No	Yes	No	No	No
106	Gastrointestinal Adverse Events of Cannabinoid 1 Receptor Inverse Agonists suggest their Potential Use in Irritable Bowel Syndrome with Constipation: A Systematic Review and Meta-Analysis	Adam Fabisiak	2019;28(4):473-481	J Gastrointestin Liver Dis	10.15403/jgld-265.	17	11	PMA	Subgroup	Inflammatory bowel disease	Europe	N	OR	N	Non-p	No need	No	Yes	No	No	No	No
107	Comparative cardiovascular outcomes in the era of novel anti-diabetic agents: a comprehensive network meta-analysis of 166,371 participants from 170 randomized controlled trials	Xiao-Dong Zhuang	2018;17(1):79	Cardiovasc Diabetol	10.1186/s12933-018-0722-z.	170	139	NMA	NMA	T2DM	Asia	N	OR	N	NR	Yes	No	No	No	No	No	No
108	Risk of serious adverse event and fatal adverse event with molecular target anticancer drugs in cancer patients: A meta-analysis	Zhiwei Wang	2019;15(7):1435-1449	J Cancer Res Ther	10.4103/jcrt.JCRT_577_18.	102	37	PMA	NA	Cancer	Asia	N	RR	N	N	Yes	No	No	No	No	No	No
109	Clinical Adverse Effects of Endothelin Receptor Antagonists: Insights From the Meta-Analysis of 4894 Patients From 24 Randomized Double-Blind Placebo-Controlled Clinical Trials	Anhua Wei	2016;5(11):e003896	J Am Heart Assoc	10.1161/JAHA.116.003896.	24	23	PMA	NA	CVD/Respiratory diseases	Asia	N	RR	N	Non-p	No need	No	No	No	No	No	No
110	Varenicline and Adverse Cardiovascular Events: A Systematic Review and Meta-Analysis of Randomized Controlled Trials	Lee H Sterling	2016;5(2):e002849	J Am Heart Assoc	10.1161/JAHA.115.002849	38	38	PMA	NA	Addition	Americas	Y	RR	N	NR	No need	No	No	No	No	No	No
111	Effect of Intensive Versus Standard Blood Glucose Control in Patients With Type 2 Diabetes Mellitus in Different Regions of the World: Systematic Review and Meta-analysis of Randomized Controlled Trials	Partha Sardar	2015;4(5):e001577	J Am Heart Assoc	10.1161/JAHA.114.001577.	17	10	PMA	Subgroup and Meta-regression	T2DM	Americas	N	OR	N	NR	Yes	Yes (Across studies)	No	Yes	No	No	No
112	Comparative Safety and Neuropsychiatric Adverse Events Associated With Efavirenz Use in First-Line Antiretroviral Therapy: A Systematic Review and Meta-Analysis of Randomized Trials	Nathan Ford	2015;69(4):422-429	J Acquir Immune Defic Syndr	10.1097/QAI.0000000000000606.	42	9	PMA	NA	HCV/HIV/HPV	Europe	Y	RR	N	NR	Yes	No	Yes	No	No	No	Yes (GRADE)
113	Treatment-related serious adverse events and fatal adverse events with regorafenib in cancer patients: a meta-analysis of phase 3 randomized controlled trials	Meihui Cao	2017;35(6):834-838	Invest New Drugs	10.1007/s10637-017-0512-6.	4	4	PMA	NA	Cancer	Asia	N	RR	N	Non-p	No need	No	No	No	No	No	No
114	Meta-analysis of adverse events in recent randomized clinical trials for dimethyl fumarate, glatiramer acetate and teriflunomide for the treatment of relapsing forms of multiple sclerosis	Francisco J Zagmutt	2015;125(11):798-807	Int J Neurosci	10.3109/00207454.2014.979982.	3		NMA	NMA	Osteoarticular diseases	Americas	N	OR	N	P	Yes	No need	Yes	No	No	No	No
115	Safety of coadministration of ezetimibe and statins in patients with hypercholesterolaemia: a meta-analysis	L Luo	2015;45(5):546-57	Intern Med J	10.1111/imj.12706.	20	7	PMA	Subgroup	CVD	Asia	N	OR	N	Non-p	Yes	No	No	No	No	No	No
116	Risk of fatigue in cancer patients receiving anti-EGFR monoclonal antibodies: results from a systematic review and meta-analysis of randomized controlled trial	Jianhong Zhu 2	2018;23(2):389-399	Int J Clin Oncol	10.1007/s10147-017-1218-7.	35	35	PMA	Subgroup	Cancer	Asia	N	RR	N	Non-p	Yes	Yes (Across studies)	No	No	No	No	Yes (GRADE)
117	Relationship of inhaled long-acting bronchodilators with cardiovascular outcomes among patients with stable COPD: a meta-analysis and systematic review of 43 randomized trials	Chenxi Li	2019;14:799-808	Int J Chron Obstruct Pulmon Dis	10.2147/COPD.S198288.	43	40	PMA	Subgroup	Respiratory diseases	Asia	N	RR	N	Non-p	Yes	No	No	No	No	No	No
118	Systematic review and meta-analysis of the risk of severe and life-threatening thromboembolism in cancer patients receiving anti-EGFR monoclonal antibodies (cetuximab or panitumumab)	Marco Miroddi	2016;139(10):2370-2380	Int J Cancer	10.1002/ijc.30280.	17	10	PMA	Subgroup	Cancer	Europe	Y	RR	N	NR	Yes	No	Yes	No	No	No	No
119	Hematologic toxicity assessment in solid tumor patients treated with cetuximab: A pooled analysis of 18 randomized controlled trials	Ran Cui	2015;136(4):936-44.	Int J Cancer	10.1002/ijc.29045.	18	17	PMA	Subgroup	Cancer	Asia	N	RR	N	NR	Yes	No	No	No	No	No	No
120	Safety profile of combined therapy inhibiting EFGR and VEGF pathways in patients with advanced non-small-cell lung cancer: A meta-analysis of 15 phase II/III randomized trials	Wang Ma	2015;137(2):409-419	Int J Cancer	10.1002/ijc.29377.	15	6	PMA	Subgroup	Cancer	Asia	N	OR	N	NR	Yes	No	No	No	No	No	No
121	Risk of hepatotoxicity in cancer patients treated with immune checkpoint inhibitors: A systematic review and meta-analysis of published data	Wenjun Wang	2017;141(5):1018-1028	Int J Cancer	10.1002/ijc.30678.	17	7	PMA	Subgroup	Cancer	Asia	N	OR	N	Non-p	Yes	No	No	No	No	No	No
122	Adverse events of fluoroquinolones vs other antimicrobials prescribed in primary care: A systematic review and meta-analysis of randomized controlled trials	M Tandan	2018;52(5):529-540	Int J Antimicrob Agents	10.1016/j.ijantimicag.2018.04.014.	30	8	PMA	Subgroup	Infection	Europe	Y	Peto OR	N	Non-p	Yes	No	No	No	No	No	No
123	Immune-related adverse events from combination immunotherapy in cancer patients: A comprehensive meta-analysis of randomized controlled trials	Bo Zhang	2018;63:292-298	Int Immunopharmacol	10.1016/j.intimp.2018.08.014.	11	10	PMA	NA	Cancer	Asia	N	RR	N	N	No	No	No	No	Yes(person-year)	No	No
124	The risk of immune-related endocrine disorders associated with anti-PD-1 inhibitors therapy for solid tumors: A systematic review and meta-analysis	Qiang Su	2018;59:328-338	Int Immunopharmacol	10.1016/j.intimp.2018.04.021.	12	9	PMA	NA	Cancer	Asia	N	OR	N	N	Yes	No	No	No	No	No	No
125	A meta-analysis of randomized controlled trials: combination of ketamine and propofol versus ketamine alone for procedural sedation and analgesia in children	Yaofei Hu	2019;14(7):1159-1165	Intern Emerg Med	10.1007/s11739-019-02173-6.	6	5	PMA	NA	Sedation and analgesia	Asia	N	RR	N	N	No	No	No	No	No	No	No
126	Effect of addition of clopidogrel to aspirin on subdural hematoma: meta-analysis of randomized clinical trials	Majid F Bakheet	2015;10(4):501-505	Int J Stroke	10.1111/ijs.12419.	11	3	PMA	NA	Cerebrovascular disease	Americas	N	RR	N	NR	No need	No	No	No	No	No	No
127	Gastrointestinal safety of etoricoxib in osteoarthritis and rheumatoid arthritis: A meta-analysis	Xiaoting Feng	2018;13(1):e0190798	PLoS One	10.1371/journal.pone.0190798.	9	5	PMA	Separate MA	Osteoarticular diseases	Asia	N	RR	N	N	Yes	No	No	No	No	No	No
128	Risks of budesonide/formoterol for the treatment of stable COPD: a meta-analysis	Bin Tang	2019;14:757-766	Int J Chron Obstruct Pulmon Dis	10.2147/COPD.S192166.	8	8	PMA	Subgroup	Respiratory diseases	Asia	N	OR	N	Non-p	Yes	No	No	No	No	No	No
129	The impact of dual bronchodilation on cardiovascular serious adverse events and mortality in COPD: a quantitative synthesis	Paola Rogliani	2017;12:3469-3485	Int J Chron Obstruct Pulmon Dis	10.2147/COPD.S146338.	29	22	NMA	Subgroup/Modeling follow-up time/NMA	Respiratory diseases	Europe	Y	RR	N	NR	Yes	Yes (Across studies)	Yes	No	No	No	Yes (GRADE)
130	Risk for Overall Infection with Anti-TNF and Anti-integrin Agents Used in IBD: A Systematic Review and Meta-analysis	Eric D Shah	2017;23(4):570-577	Inflamm Bowel Dis	10.1097/MIB.0000000000001049.	14	8	PMA	NA	Inflammatory bowel disease	Americas	N	RR	N	NR	Yes	No	No	No	No	No	No
131	Inhaled corticosteroids and risk of upper respiratory tract infection in patients with asthma: a meta-analysis	Mingjin Yang	2019;47(3):377-385	Infection	10.1007/s15010-018-1229-y.	17	17	PMA	Subgroup	Respiratory diseases	Asia	N	Peto OR	N	Non-p	Yes	No	Yes	No	No	No	No
132	The incidence and relative risk of pulmonary toxicity in patients treated with anti-PD1/PD-L1 therapy for solid tumors: a meta-analysis of current studies	Chiara Ciccarese	2017;9(7):579-587	Immunotherapy	10.2217/imt-2017-0018.	11	11	PMA	Subgroup analysis/Pearson correlation	Cancer	Europe	Y	RR	N	N	Yes	Yes (Across studies)	No	No	No	No	No
133	Cardiotoxicity with immune system targeting drugs: a meta-analysis of anti-PD/PD-L1 immunotherapy randomized clinical trials	Mohamed Rahouma	2019;11(8):725-735	Immunotherapy	10.2217/imt-2018-0118.	11	10	PMA	NA	Cancer	Africa	N	OR	N	N	No	No	No	No	No	No	No
134	Risk of gastrointestinal complications in cancer patients treated with immune checkpoint inhibitors: a meta-analysis	Omar Abdel-Rahman 2	2015;7(11):1213-1227	Immunotherapy	10.2217/imt.15.87.	10	10	PMA	NA	Cancer	Africa	N	RR	N	N	Yes	No	No	No	No	No	No
135	A network meta-analysis of the risk of immune-related renal toxicity in cancer patients treated with immune checkpoint inhibitors	Omar Abdel-Rahman 4	2016;8(5):665-674	Immunotherapy	10.2217/imt-2015-0020.	8		NMA	NMA	Cancer	Africa	N	OR	N	NR	Yes	No	No	No	No	No	No
136	Risk of Adverse Vascular Events in Newly Diagnosed Glioblastoma Multiforme Patients Treated with Bevacizumab: a Systematic Review and Meta-Analysis	Xiaoqing Li	2015;5:14698	Sci Rep	10.1038/srep14698.	3	3	PMA	NA	Cancer	Asia	N	RR	N	Non-p	No	No	No	No	No	No	No
137	Bendamustine-associated infections-systematic review and meta-analysis of randomized controlled trials	Anat Gafter-Gvili	2017;35(4):424-431	Hematol Oncol	10.1002/hon.2350.	9	9	PMA	Subgroup	Blood and lymphatic system disease	Asia	N	RR	N	NR	Yes	No	Yes	No	No	No	No
138	Non-vitamin K antagonist oral anticoagulants and major bleeding-related fatality in patients with atrial fibrillation and venous thromboembolism: a systematic review and meta-analysis	Daniel Caldeira 5	2015;101(15):1204-1211	Heart	10.1136/heartjnl-2015-307489.	11	6	PMA	Subgroup	CVD	Europe	N	OR	Y	NR	Yes	No	No	No	No	No	No
139	Risk of hematological toxicities in patients with solid tumors treated with ramucirumab: a meta-analysis	Omar Abdel-Rahman 1	2015;11(21):2949-2961	Future Oncol	10.2217/fon.15.178.	11	11	PMA	NA	Cancer	Africa	N	RR	N	NR	No	No	No	No	No	No	No
140	Risk of endocrine complications in cancer patients treated with immune check point inhibitors: a meta-analysis	Omar Abdel-Rahman 3	2016;12(3):413-425	Future Oncol	10.2217/fon.15.222.	10	10	PMA	NA	Cancer	Africa	N	RR	N	N	Yes	No	No	No	No	No	No
141	Incidence and risk of hepatic toxicities with PD-1 inhibitors in cancer patients: a meta-analysis	Xi Zhang 2	2016;10:3153-3161	Drug Des Devel Ther	10.2147/DDDT.S115493.	9	7	PMA	Subgroup	Cancer	Asia	N	RR	N	NR	Yes	No	No	No	No	No	No
142	Toxicity profile characteristics of novel androgen-deprivation therapy agents in patients with prostate cancer: a meta-analysis	Jianhong Zhu 1	2018;18(2):193-198	Expert Rev Anticancer Ther	10.1080/14737140.2018.1419871.	10	5	PMA	NA	Cancer	Asia	N	RR	N	Non-p	No	No	No	No	No	No	No
143	Immune-related ocular toxicities in solid tumor patients treated with immune checkpoint inhibitors: a systematic review	Omar Abdel-Rahman	2017;17(4):387-394	Expert Rev Anticancer Ther	10.1080/14737140.2017.1296765.	4	4	PMA	NA	Cancer	Africa	N	OR	N	N	No	No	No	No	No	No	No
144	Fatigue, alopecia and stomatitis among patients with breast cancer receiving cyclin-dependent kinase 4 and 6 inhibitors: a systematic review and meta-analysis	Shaimaa Lasheen	2017;17(9):851-856	Expert Rev Anticancer Ther	10.1080/14737140.2017.1355242.	4	3	PMA	Subgroup	Cancer	Africa	N	RR	N	N	Yes	No	No	No	No	No	No
145	Risk of oral and gastrointestinal mucosal injury in patients with solid tumors treated with everolimus, temsirolimus or ridaforolimus: a comparative systematic review and meta-analysis	Omar Abdel-Rahman 3	2015;15(7):847-858	Expert Rev Anticancer Ther	10.1586/14737140.2015.1047350.	18	18	PMA	NA	Cancer	Africa	N	RR	N	N	Yes	No	No	No	No	No	No
146	Safety and tolerability of antipsychotic co-treatment in patients with schizophrenia: results from a systematic review and meta-analysis of randomized controlled trials	Britta Galling	2016;15(5):591-612	Expert Opin Drug Saf	10.1517/14740338.2016.1165668.	67	30	PMA	Subgroup	Psychological disorder	Americas	N	RR	N	NR	Yes	No	Yes	No	Yes (Blinding vs. Open)	No	No
147	Cardiac Harms of Sofosbuvir: Systematic Review and Meta-Analysis	Daniel Caldeira	2018;41(1):77-86	Drug Saf	10.1007/s40264-017-0586-2.	6	6	PMA	No	Blood and lymphatic system disease	Europe	N	RR	N	NR	No	No	No	No	No	No	Yes (GRADE)
148	Meta-analysis of randomized controlled trials for the incidence and risk of fatal adverse events in cancer patients treated with ipilimumab	Jianhong Zhu	2017 Apr;16(4):423-428	Expert Opin Drug Saf	10.1080/14740338.2017.1297420.	10	10	PMA	Subgroup	Cancer	Asia	N	RR	N	Non-p	Yes	No	Yes	No	No	No	No
149	Is there truly an increase in risk of cardiovascular and hematological adverse events with vascular endothelial growth factor receptor tyrosine kinase inhibitors?	Luis Furuya-Kanamori	2020;19(2):223-228	Expert Opin Drug Saf	10.1080/14740338.2020.1691167.	71	19	PMA	Subgroup	Cancer	Oceania	N	RR	N	N	Yes	No	No	No	No	No	No
150	S-1-based regimens and the risk of leucopenic complications; a Meta-analysis with comparison to other fluoropyrimidines and non-fluoropyrimidines	Omar Abdel-Rahman 2	2016;15(4):437-448	Expert Opin Drug Saf	10.1517/14740338.2016.1146674.	28	15	PMA	NA	Cancer	Africa	N	RR	N	NR	Yes	No	No	No	No	No	No
151	The cardiovascular effect of incretin-based therapies among type 2 diabetes: a systematic review and network meta-analysis	Shanshan Wu	2018;17(3):243-249	Expert Opin Drug Saf	10.1080/14740338.2018.1424826.	281		NMA	NMA/Subgroup	T2DM	Asia	Y	OR	N	Non-p	Yes	Yes (Across studies)	No	Yes	No	No	Yes (GRADE)
152	Risk of infections using anti-TNF agents in rheumatoid arthritis, psoriatic arthritis, and ankylosing spondylitis: a systematic review and meta-analysis	Silvia Minozzi	2016;15(sup1):11-34	Expert Opin Drug Saf	10.1080/14740338.2016.1240783.	71	58	PMA	Subgroup and Meta-regression	Osteoarticular diseases	Europe	Y	OR	N	P	Yes	Yes (Across studies)	Yes	Yes	No	No	Yes (GRADE)
153	Risk of malignancies using anti-TNF agents in rheumatoid arthritis, psoriatic arthritis, and ankylosing spondylitis: a systematic review and meta-analysis	Stefanos Bonovas 2	2016;15(sup1):35-54	Expert Opin Drug Saf	10.1080/14740338.2016.1238458.	61	32	PMA	Subgroup and Sensitivity analysis	Osteoarticular diseases	Europe	Y	OR	N	P	Yes	No	Yes	No	Yes (Blinding vs. Open)	No	No
154	Risk of Gastrointestinal Events During Lapatinib Therapy: A Meta-Analysis From 12,402 Patients With Cancer	Xiongwen Yang	2018;25(4):e412-e422	Am J Ther	10.1097/MJT.0000000000000368.	36	8	PMA	Subgroup	Cancer	Asia	N	RR	N	NR	Yes	No	No	No	No	No	No
155	Meta-analysis of incidence and risk of peripheral neuropathy associated with intravenous bortezomib	Ling Peng 1	2015;23(9):2813-2824	Support Care Cancer	10.1007/s00520-015-2648-2.	34	6	PMA	NA	Cancer	Asia	N	RR	N	Non-p	No need	No	No	No	No	No	No
156	Haematological toxicities with immunotherapy in patients with cancer: a systematic review and meta-analysis	Fausto Petrelli 1	2018;103:7-16	Eur J Cancer	10.1016/j.ejca.2018.07.129.	47		PMA	NA	Cancer	Europe	N	OR	N	N	No	No	No	No	No	No	No
157	Comparison of cardiac events associated with liposomal doxorubicin, epirubicin and doxorubicin in breast cancer: a Bayesian network meta-analysis	Norihiro Yamaguchi	2015;51(16):2314-2320	Eur J Cancer	10.1016/j.ejca.2015.07.031.	19	6	NMA	NMA	Cancer	Americas	N	OR	N	N	Yes	No	No	No	No	No	No
158	Risk of treatment-related mortality in cancer patients treated with ipilimumab: A systematic review and meta-analysis	Sheng Zhang 2	2017;83:71-79	Eur J Cancer	10.1016/j.ejca.2017.06.021.	12	12	PMA	Subgroup	Cancer	Asia	N	OR	N	N	Yes	No	Yes	No	No	No	No
159	Fatal oral anticoagulant-related intracranial hemorrhage: a systematic review and meta-analysis	A H Katsanos	2018;25(10):1299-1302	Eur J Neurol	10.1111/ene.13742.	6	4	PMA	NA	Coagulation and anticoagulation	Europe	N	RR	N	N	Yes	No	No	No	No	No	No
160	Association of oral endothelin receptor antagonists with risks of cardiovascular events and mortality: meta-analysis of randomized controlled trials	Yu Pan	2017;73(3):267-278	Eur J Clin Pharmacol	10.1007/s00228-016-2171-5.	33	9	PMA	NA	Others	Asia	N	RR	Y	Non-p	Yes	No	No	No	No	No	No
161	Risk of thrombocytopenia with glycoprotein IIb/IIIa inhibitors across drugs and patient populations: a meta-analysis of 29 large placebo-controlled randomized trials	Jeffrey D Wessler	2015;1(2):97-106	Eur Heart J Cardiovasc Pharmacother	10.1093/ehjcvp/pvu008.	29	25	PMA	Subgroup	CVD	Americas	N	RR	N	NR	Yes	No	No	No	No	No	No
162	A systematic review of placebo-controlled trials of topiramate: How useful is a multiple-indications review for evaluating the adverse events of an antiepileptic drug?	Sarah Donegan	2015;56(12):1910-1920	Epilepsia	10.1111/epi.13209.	79	25	PMA	NA	Neuropathy disease	Europe	N	RD	N	Non-p	No need	No	No	No	No	No	No
163	Type 2 diabetes and risk of heart failure: a systematic review and meta-analysis from cardiovascular outcome trials	Dario Giugliano	2019;65(1):15-24	Endocrine	10.1007/s12020-019-01931-y.	12	5	PMA	Subgroup	T2DM	Europe	Y	HR	N	Non-p	Yes	No	No	No	No	No	No
164	Pioglitazone Therapy and Fractures: Systematic Review and Meta- Analysis	Velichka Pavlova	2018;18(5):502-507	Endocr Metab Immune Disord Drug Targets	10.2174/1871530318666180423121833.	6	6	PMA	NA	T2DM	Europe	N	OR	N	P	No	No	No	No	No	No	No
165	Safety of Cyclooxygenase-2 Inhibitors in Osteoarthritis: Outcomes of a Systematic Review and Meta-Analysis	Elizabeth Curtis	2019;36(Suppl 1):25-44	Drugs Aging	10.1007/s40266-019-00664-x.	40	35	PMA	NA	Osteoarticular diseases	Europe	Y	OR	N	Non-p	No	No	No	No	No	No	Yes (GRADE)
166	Safety of Topical Non-steroidal Anti-Inflammatory Drugs in Osteoarthritis: Outcomes of a Systematic Review and Meta-Analysis	Germain Honvo 1	2019;36(Suppl 1):45-64	Drugs Aging	10.1007/s40266-019-00661-0.	19	18	PMA	Subgroup	Osteoarticular diseases	Europe	Y	OR	N	Non-p	Yes	Yes (Across studies)	Yes	No	No	No	Yes (GRADE)
167	Safety of Symptomatic Slow-Acting Drugs for Osteoarthritis: Outcomes of a Systematic Review and Meta-Analysis	Germain Honvo 2	2019;36(Suppl 1):65-99	Drugs Aging	10.1007/s40266-019-00662-z.	13	13	PMA	Subgroup	Osteoarticular diseases	Europe	Y	OR	N	Non-p	Yes	No	No	No	No	No	Yes (GRADE)
168	Safety of Intra-articular Hyaluronic Acid Injections in Osteoarthritis: Outcomes of a Systematic Review and Meta-Analysis	Germain Honvo 3	2019;36(Suppl 1):101-127	Drugs Aging	10.1007/s40266-019-00657-w.	17	13	PMA	Subgroup	Osteoarticular diseases	Europe	Y	OR	N	Non-p	Yes	No	No	No	No	No	Yes (GRADE)
169	Safety of Opioids in Osteoarthritis: Outcomes of a Systematic Review and Meta-Analysis	Nicholas Fuggle	2019;36(Suppl 1):129-143	Drugs Aging	10.1007/s40266-019-00666-9.	17	15	PMA	NA	Osteoarticular diseases	Europe	Y	RR	N	Non-p	Yes	No	No	No	No	No	Yes (GRADE)
170	Ibrutinib increases the risk of hypertension and atrial fibrillation: Systematic review and meta-analysis	Daniel Caldeira	2019;14(2):e0211228	PLoS One	10.1371/journal.pone.0211228.	8	8	PMA	Subgroup/Meta-regression	HCV/HIV/HPV	Europe	Y	RR	N	N	Yes	Yes (Across studies)	No	No	No	No	Yes (GRADE)
171	Safety Profile of Certolizumab Pegol in Patients with Immune-Mediated Inflammatory Diseases: A Systematic Review and Meta-Analysis	Alice Capogrosso Sansone	2015;38(10):869-888	Drug Saf	10.1007/s40264-015-0336-2.	18	11	PMA	Subgroup	Autoimmune diseases	Europe	N	RR	N	N	No need	No	Yes	No	No	No	No
172	Safety Profile of Atorvastatin 80 mg: A Meta-Analysis of 17 Randomized Controlled Trials in 21,910 Participants	Haixia Li	2016;39(5):409-419	Drug Saf	10.1007/s40264-016-0394-0.	17	15	PMA	Subgroup	Coagulation and anticoagulation	Asia	N	RR	N	N	No need	Yes (Across studies)	Not need	No	No	No	Yes (GRADE)
173	Immune-related adverse events following administration of anti-cytotoxic T-lymphocyte-associated protein-4 drugs: a comprehensive systematic review and meta-analysis	Hang Xu	2019;13:2215-2234	Drug Des Devel Ther	10.2147/DDDT.S196316.	11	11	PMA	Subgroup	Cancer	Asia	N	OR	N	Non-p	Yes	No	No	No	No	No	No
174	Incidence and risk of hypertension with bevacizumab in non-small-cell lung cancer patients: a meta-analysis of randomized controlled trials	Jian Chen	2015;9:4751-60	Drug Des Devel Ther	10.2147/DDDT.S87258.	9	7	PMA	NA	Cancer	Asia	N	Peto OR	N	NR	No	No	No	No	No	No	No
175	Risk of severe hematologic toxicities in cancer patients treated with PARP inhibitors: a meta-analysis of randomized controlled trials	Jian Xin Zhou	2017;11:3009-3017	Drug Des Devel Ther	10.2147/DDDT.S147726.	12	10	PMA	Subgroup	Cancer	Asia	N	RR	N	NR	Yes	No	No	No	No	No	No
176	Incidence and risk of severe infections associated with aflibercept in cancer patients: a systematic review and meta-analysis	Xi Zhang 1	2016;81(1):33-40	Br J Clin Pharmacol	10.1111/bcp.12758.	10	9	PMA	Subgroup	Cancer	Asia	N	RR	N	NR	Yes	No	No	No	No	No	No
177	Toxicity of chemotherapy regimens in advanced and metastatic pancreatic cancer therapy: A network meta-analysis	Xiao-Fang Wang	2018;119(7):5082-5103	J Cell Biochem	10.1002/jcb.26266.	19	5	NMA	NMA	Cancer	Asia	N	Peto OR	N	NR	Yes	No	No	No	No	No	No
178	A safety and tolerability profile comparison between dipeptidyl peptidase-4 inhibitors and sulfonylureas in diabetic patients: A systematic review and meta-analysis	Daniela Farah	2019;149:47-63	Diabetes Res Clin Pract	10.1016/j.diabres.2019.01.025.	36	17	PMA	NA	T2DM	Americas	Y	RR	N	P	No	No	No	No	No	No	No
179	Peripheral artery disease and amputations with Sodium-Glucose co-Transporter-2 (SGLT-2) inhibitors: A meta-analysis of randomized controlled trials	Ilaria Dicembrini	2019;153:138-144	Diabetes Res Clin Pract	10.1016/j.diabres.2019.05.028.	27	11	PMA	Subgroup analysis	T2DM	Europe	Y	OR	N	N	Yes	No	No	No	No	No	No
180	Effects of SGLT-2 inhibitors on diabetic ketoacidosis: A meta-analysis of randomised controlled trials	Matteo Monami 2	2017;130:53-60	Diabetes Res Clin Pract	10.1016/j.diabres.2017.04.017.	72	12	PMA	Subgroup	T2DM	Europe	Y	OR	N	N	Yes	No	No	No	No	No	No
181	Safety issues with glucagon-like peptide-1 receptor agonists (pancreatitis, pancreatic cancer and cholelithiasis): Data from randomized controlled trials	Matteo Monami 1	2017;19(9):1233-1241	Diabetes Obes Metab	10.1111/dom.12926.	28	8	PMA	Subgroup and Meta-regression	T2DM	Europe	Y	OR	N	N	Yes	No	No	Yes	No	No	No
182	Lack of evidence for a harmful effect of sodium-glucose co-transporter 2 (SGLT2) inhibitors on fracture risk among type 2 diabetes patients: a network and cumulative meta-analysis of randomized controlled trials	H L Tang	2016;18(12):1199-1206	Diabetes Obes Metab	10.1111/dom.12742.	38	15	NMA	Subgroup/NMA	T2DM	Americas	N	Peto OR	N	Non-p	Yes	Yes (Across studies)	No	Yes	No	Not Possible (All were industry funded)	No
183	Glucagon-like peptide-1 receptor agonists and risk of acute pancreatitis in patients with type 2 diabetes	Heidi Storgaard	2017;19(6):906-908	Diabetes Obes Metab	10.1111/dom.12885.	3	3	PMA	NA	T2DM	Europe	Y	Peto OR	N	N	No	No	No	No	No	No	No
184	Sodium-glucose co-transporter-2 inhibitors and risk of adverse renal outcomes among patients with type 2 diabetes: A network and cumulative meta-analysis of randomized controlled trials	Huilin Tang	2017;19(8):1106-1115	Diabetes Obes Metab	10.1111/dom.12917.	58	20	NMA	Subgroup analysis/NMA	T2DM	Americas	N	Peto OR	N	Non-p	Yes	Yes (Across studies)	No	Yes	No	No	No
185	Adverse effects of incretin-based therapies on major cardiovascular and arrhythmia events: meta-analysis of randomized trials	Tiansheng Wang	2016;32(8):843-857	Diabetes Metab Res Rev	10.1002/dmrr.2804.	98	27	PMA	Subgroup	T2DM	Asia	N	OR	N	N	Yes	Yes	Yes	No	No	No	No
186	Risks of diabetic foot syndrome and amputation associated with sodium glucose co-transporter 2 inhibitors: A Meta-analysis of Randomized Controlled Trials	D Li	2018;44(5):410-414	Diabetes Metab	10.1016/j.diabet.2018.02.001.	14	12	PMA	Subgroup	T2DM	Asia	N	OR	N	N	Yes	No	No	No	No	No	No
187	Risk of mucocutaneous toxicities in patients with solid tumors treated with lapatinib: a systematic review and meta-analysis	Omar Abdel-Rahman 4	2015;31(5):975-986	Curr Med Res Opin	10.1185/03007995.2015.1020367.	16	15	PMA	NA	Cancer	Africa	N	RR	N	N	Yes	No	No	No	No	No	No
188	Increased risk of severe infections in non-small-cell lung cancer patients treated with pemetrexed: a meta-analysis of randomized controlled trials	Song Tong	2017;33(1):31-37	Curr Med Res Opin	10.1080/03007995.2016.1232705.	7	7	PMA	Subgroup	Cancer	Asia	N	RR	N	Non-p	Yes	No	No	No	No	No	No
189	Risk of peripheral edema in cancer patients treated with MEK inhibitors: a systematic review and meta-analysis of clinical trials	Yong Yang	2017;33(9):1663-1675	Curr Med Res Opin	10.1080/03007995.2017.1349657.	13	13	PMA	NA	Cancer	Asia	N	RR	N	Non-p	Yes	No	No	No	No	No	No
190	Risks of cardiovascular or central nervous system adverse events and immune reconstitution inflammatory syndrome, for dolutegravir versus other antiretrovirals: meta-analysis of randomized trials	Andrew M Hill	2018;13(2):102-111	Curr Opin HIV AIDS	10.1097/COH.0000000000000445.	8	8	PMA	Subgroup	HCV/HIV/HPV	Europe	N	RR	N	Non-p	Yes	No	No	No	No	No	No
191	A systematic review: Are herbal and homeopathic remedies used during pregnancy safe?	Haaritha Boltman-Binkowski	2016;39(1):1514	Curationis	10.4102/curationis.v39i1.1514.	8	5	PMA	NA	Others	Africa	N	RR	N	NR	No	No	No	No	No	No	No
192	Incidence and relative risk of adverse events of special interest in patients with castration resistant prostate cancer treated with CYP-17 inhibitors: A meta-analysis of published trials	Giandomenico Roviello	2016;101:12-20	Crit Rev Oncol Hematol	10.1016/j.critrevonc.2016.02.013.	4	4	PMA	Subgroup	Cancer	Europe	N	RR	N	NR	Yes	No	No	No	No	No	No
193	Bevacizumab increases the risk of infections in cancer patients: A systematic review and pooled analysis of 41 randomized controlled trials	Wei-Xiang Qi	2015;94(3):323-336	Crit Rev Oncol Hematol	10.1016/j.critrevonc.2015.02.007.	41	40	PMA	Subgroup	Cancer	Asia	N	RR	N	N	Yes	No	Yes	No	No	No	No
194	Safety evaluation on low-molecular-weight hydroxyethyl starch for volume expansion therapy in pediatric patients: a meta-analysis of randomized controlled trials	Lixia Li	2015;19(1):79	Crit Care	10.1186/s13054-015-0815-y.	13	4	PMA	NA	Others	Asia	N	RD	N	Non-p	No	No need	No	No	No	No	No
195	Inhaled nitric oxide therapy and risk of renal dysfunction: a systematic review and meta-analysis of randomized trials	Sheng-Yuan Ruan	2015;19(1):137	Crit Care	10.1186/s13054-015-0880-2.	10	10	PMA	Subgroup and Meta-regression	Renal disease	Asia	Y	OR	N	Non-p	No need	Yes (Across studies)	Yes	No	No	No	No
196	Risk of fatal adverse events in cancer patients treated with sunitinib	Bin Zhao	2019;137:115-122	Crit Rev Oncol Hematol	10.1016/j.critrevonc.2019.03.007.	12	12	PMA	Subgroup	Cancer	Asia	N	RR	Y	NR	No	Yes (Across studies)	Yes	No	Yes (Blinding vs. Open)	No	No
197	Risk of grade 3-4 diarrhea and mucositis in colorectal cancer patients receiving anti-EGFR monoclonal antibodies regimens: A meta-analysis of 18 randomized controlled clinical trials	Marco Miroddi	2015;96(2):355-371	Crit Rev Oncol Hematol	10.1016/j.critrevonc.2015.06.004.	18	18	PMA	Subgroup	Cancer	Europe	N	RR	N	N	Yes	No	No	No	No	No	No
198	Risk of cardiovascular adverse events in patients with solid tumors treated with ramucirumab: A meta analysis and summary of other VEGF targeted agents	Omar Abdel-Rahman 1	2016;102:89-100	Crit Rev Oncol Hematol	10.1016/j.critrevonc.2016.04.003.	11	11	PMA	NA	Cancer	Africa	N	RR	N	N	Yes	No	No	No	No	No	No
199	Fatigue with vascular endothelial growth factor receptor tyrosine kinase inhibitors and mammalian target of rapamycin inhibitors in patients with renal cell carcinoma (RCC) and other malignancies: A meta-analysis of randomized clinical trials	Pooja Ghatalia	2015;95(2):251-263	Crit Rev Oncol Hematol	10.1016/j.critrevonc.2015.03.006.	19	19	PMA	NA	Cancer	Americas	N	RR	N	NR	Yes	No	Yes	Yes	No	No	No
200	Inhaled steroids with and without regular salmeterol for asthma: serious adverse events	Christopher J Cates	2018;12(12):CD006922	Cochrane Database Syst Rev	10.1002/14651858.CD006922.	49	49	PMA	Subgroup/Sensitivity	Respiratory diseases	Europe	Y	Peto OR	N	Non-p	No	No	Yes	Yes	Yes (Excluding unblinded, high risk of attrition bias)	No	Yes (GRADE)
201	Amphotericin B deoxycholate versus liposomal amphotericin B: effects on kidney function	Juan Pablo Botero Aguirre	2015;(11):CD010481	Cochrane Database Syst Rev	10.1002/14651858.CD010481.	12	10	PMA	Subgroup and Sensitivity analysis	Infection	Americas	Y	RR	N	Non-p	No need	Yes (Across studies)	Yes	No	Yes (Excluding high risk of bias)	No	Yes (GRADE)
202	Adverse events in people taking macrolide antibiotics versus placebo for any indication	Malene Plejdrup Hansen	2019;1(1):CD011825	Cochrane Database Syst Rev	10.1002/14651858.CD011825.	183	25	PMA	Subgroup	Infection	Europe	Y	OR	N	Non-p	Yes	No (reason: insufficient data)	No (reason: insufficient data)	No (reason: insufficient data)	No	No	Yes (GRADE)
203	Inhaled steroids with and without regular formoterol for asthma: serious adverse events	Sadia Janjua	2019;9(9):CD006924	Cochrane Database Syst Rev	10.1002/14651858.CD006924.	42	29	PMA	Subgroup	Respiratory diseases	Europe	Y	Peto OR	N	Non-p	Yes	No	Yes	Yes	No	No	Yes (GRADE)
204	Adverse effects produced by different drugs used in the treatment of Parkinson's disease: A mixed treatment comparison	Bao-Dong Li	2017;23(10):827-842	CNS Neurosci Ther	10.1111/cns.12727.	24	6	NMA	NMA	Neuropathy disease	Asia	N	OR	N	NR	Yes	No	No	No	No	No	No
205	Tolerability and Safety Profile of Cariprazine in Treating Psychotic Disorders, Bipolar Disorder and Major Depressive Disorder: A Systematic Review with Meta-Analysis of Randomized Controlled Trials	Kim S J Lao	2016;30(11):1043-1054	CNS Drugs	10.1007/s40263-016-0382-z.	9	9	PMA	Subgroup	Psychological disorder	Asia	Y	RR	N	N	Yes	No	Yes	No	No	No	Yes (GRADE)
206	Common harms from amoxicillin: a systematic review and meta-analysis of randomized placebo-controlled trials for any indication	Malcolm Gillies	2015;187(1):E21-E31	CMAJ	10.1503/cmaj.140848.	45	18	PMA	Sensitivity analysis	Infection	Oceania	Y	Peto OR	N	Non-p	Yes	Yes (Across studies)	Yes	Yes	No	No	No
207	Gastrointestinal Adverse Events of Dipeptidyl Peptidase 4 Inhibitors in Type 2 Diabetes: A Systematic Review and Network Meta-analysis	Shanshan Wu	2017;39(9):1780-1789.e33	Clin Ther	10.1016/j.clinthera.2017.07.036.	165		NMA	NMA/Subgroup	T2DM	Asia	N	OR	N	Non-p	Yes	Yes (Across studies)	No	Yes	No	No	No
208	Risk of serious infections in biological treatment of patients with ankylosing spondylitis and non-radiographic axial spondyloarthritis: a meta-analysis	Sen Wang	2018;37(2):439-450	Clin Rheumatol	10.1007/s10067-017-3966-1.	25	8	PMA	Separate MA	Osteoarticular diseases	Asia	N	RD/OR	N	N	Yes	No	Yes	No	No	No	No
209	Treatment-associated Fatigue in Cancer Patients Treated with Immune Checkpoint Inhibitors; a Systematic Review and Meta-analysis	Omar Abdel-Rahman 5	2016;28(10):e127-138	Clin Oncol (R Coll Radiol)	10.1016/j.clon.2016.06.008.	17	7	PMA	NA	Cancer	Africa	N	OR	N	N	Yes	No	No	No	No	No	No
210	Risk of Atrial Fibrillation and Bleeding Diathesis Associated With Ibrutinib Treatment: A Systematic Review and Pooled Analysis of Four Randomized Controlled Trials	Seongseok Yun	2017;17(1):31-37.e13	Clin Lymphoma Myeloma Leuk	10.1016/j.clml.2016.09.010.	4	4	PMA	Subgroup	Blood and lymphatic system disease	Americas	N	RR	N	Non-p	Yes	Yes (Across studies)	Yes	No	No	No	No
211	Biologic Therapies and Risk of Infection and Malignancy in Patients With Inflammatory Bowel Disease: A Systematic Review and Network Meta-analysis	Stefanos Bonovas 1	2016;14(10):1385-1397.e10	Clin Gastroenterol Hepatol	10.1016/j.cgh.2016.04.039.	49	44	PMA	Subgroup and Meta-regression	Inflammatory bowel disease	Europe	Y	OR	N	N	Yes	Yes	No	Yes	Yes (High vs. Low)	No	No
212	Skin toxicity with anti-EGFR monoclonal antibody in cancer patients: a meta-analysis of 65 randomized controlled trials	Jing Li 2	2018;82(4):571-583	Cancer Chemother Pharmacol	10.1007/s00280-018-3644-2.	65	51	PMA	Subgroup	Cancer	Asia	N	RR	N	Non-p	Yes	Yes (Across studies)	No	Yes	No	No	No
213	Tocilizumab and the risk of respiratory adverse events in patients with rheumatoid arthritis: a systematic review and meta-analysis of randomised controlled trials	Zhe Geng	2019;37(2):318-323	Clin Exp Rheumatol	PMID: 30183597.	8	8	PMA	Subgroup	Osteoarticular diseases	Asia	N	RR	N	Non-p	Yes	No	No	No	No	No	No
214	The Comparative Safety of TNF Inhibitors in Ankylosing Spondylitis-a Meta-Analysis Update of 14 Randomized Controlled Trials	Li-Qiong Hou	2018;54(2):234-243	Clin Rev Allergy Immunol	10.1007/s12016-017-8623-6.	14	11	PMA	Subgroup	Osteoarticular diseases	Asia	N	OR	N	N	Yes	Yes (Across studies)	Yes	No	No	No	Yes (GRADE)
215	Adverse drug events associated with 5mg versus 10mg Tofacitinib (Janus kinase inhibitor) twice daily for the treatment of autoimmune diseases: A systematic review and meta-analysis of randomized controlled trials	Feng Huang	2019;38(2):523-534	Clin Rheumatol	10.1007/s10067-018-4299-4.	8	7	PMA	Subgroup	Osteoarticular diseases	Asia	N	RR	N	Non-p	No need	Yes (Across studies)	Yes	No	No	No	No
216	Incidence and risk of hand-foot skin reaction with cabozantinib, a novel multikinase inhibitor: a meta-analysis	V R Belum	2016;41(1):8-15	Clin Exp Dermatol	10.1111/ced.12694.	8	1	PMA	NA	Cancer	Americas	N	RR	N	NR	No need	No	No	No	No	No	No
217	Incidence and risk of hypertension with ramucirumab in cancer patients: a meta-analysis of published studies	Jianhua Wang	2015;35(4):221-228	Clin Drug Investig	10.1007/s40261-015-0272-z.	11	10	PMA	Subgroup	Cancer	Asia	N	RR	N	Non-p	No	No	Yes	No	No	No	No
218	Safety Profile of Biologic Drugs in the Treatment of Inflammatory Bowel Diseases: A Systematic Review and Network Meta-analysis of Randomized Controlled Trials	Paweł Moćko	2017;37(1):25-37	Clin Drug Investig	10.1007/s40261-016-0459-y.	16	5	NMA	NMA/Sensitivity analysis	Inflammatory bowel disease	Europe	Y	OR	N	N	Yes	Yes (Across studies)	No	No	No	No	No
219	Incidence and risk of hypertension associated with cabozantinib in cancer patients: a systematic review and meta-analysis	Xi Zhang 3	2016;9(8):1109-1115	Expert Rev Clin Pharmacol	10.1080/17512433.2016.1190269.	8	8	PMA	Subgroup	Cancer	Asia	N	RR	N	N	Yes	No	No	No	No	No	No
220	The Risk of Atrial Fibrillation With Ivabradine Treatment: A Meta-analysis With Trial Sequential Analysis of More Than 40000 Patients	İbrahim Halil Tanboğa	2016;39(10):615-620	Clin Cardiol	10.1002/clc.22578.	8	4	PMA	Meta-regression/sensitivity analysis	CVD	Asia	N	RR	Y	N	Yes	No	Yes	Yes	No	No	No
221	Increased Risk of Adverse Neurocognitive Outcomes With Proprotein Convertase Subtilisin-Kexin Type 9 Inhibitors	Abdur Rahman Khan	2017;10(1):e003153	Circ Cardiovasc Qual Outcomes	10.1161/CIRCOUTCOMES.116.003153.	11	11	PMA	NA	CVD	Americas	N	OR	N	NR	No	No	No	No	No	No	No
222	Major Bleeding and Hemorrhagic Stroke With Direct Oral Anticoagulants in Patients With Renal Failure: Systematic Review and Meta-Analysis of Randomized Trials	Bruria Hirsh Raccah	2016;149(6):1516-1524	Chest	10.1016/j.chest.2015.12.029.	9	5	NMA	Sensitivity/NMA	Renal disease	Asia	Y	OR	N	N	Yes	Yes (Across studies)	No	No	No	No	No
223	A comparison of standard versus low dose heparin on access-related complications after coronary angiography through radial access: A meta-analysis of randomized controlled trials	Khagendra Dahal	2018;19(5 Pt B):575-579	Cardiovasc Revasc Med	10.1016/j.carrev.2017.10.018.	6	6	PMA	Subgroup	CVD	Americas	N	RR	N	N	No need	No	Yes	No	No	No	No
224	Ticagrelor Versus Clopidogrel as Part of Dual or Triple Antithrombotic Therapy: a Systematic Review and Meta-Analysis	Ioannis Andreou	2018;32(3):287-294	Cardiovasc Drugs Ther	10.1007/s10557-018-6795-9.	3	3	PMA	NA	Coagulation and anticoagulation	Europe	N	OR	Y	NR	No	No	No	No	No	No	No
225	Risk of Cardiovascular Events Associated with Inhaled Corticosteroid Treatment in Patients with Chronic Obstructive Pulmonary Disease: A Meta-Analysis	Xia Jing	2018;2018:7097540	Can Respir J	10.1155/2018/7097540.	31	18	PMA	Subgroup	Respiratory diseases	Asia	Y	OR		Non-p	Yes	Yes	No	No	No	No	No
226	H2 Receptor Antagonists versus Proton Pump Inhibitors in Patients on Dual Antiplatelet Therapy for Coronary Artery Disease: A Systematic Review	Aws Almufleh	2018;140(2):115-123	Cardiology	10.1159/000489165.	10	8	PMA	NA	CVD	Americas	N	RR	N	NR	No	No	No	No	No	No	No
227	Cardiovascular toxicity of angiogenesis inhibitors in treatment of malignancy: A systematic review and meta-analysis	Husam Abdel-Qadir	2017;53:120-127	Cancer Treat Rev	10.1016/j.ctrv.2016.12.002.	77	40	PMA	Subgroup and Meta-regression	Cancer	Americas	N	OR	N	NR	Yes	No	No	Yes	Yes (Blinding vs. Open)	No	No
228	Incidence and risk of cardiotoxicity in cancer patients treated with targeted therapies	Matteo Santoni	2017;59:123-131	Cancer Treat Rev	10.1016/j.ctrv.2017.07.006.	31	31	PMA	Subgroup	Cancer	Europe	N	RR	N	N	Yes	No	No	No	No	No	No
229	Risk of adverse events with the addition of targeted agents to endocrine therapy in patients with hormone receptor-positive metastatic breast cancer: A systematic review and meta-analysis	Samuel Martel	2018;62:123-132	Cancer Treat Rev	10.1016/j.ctrv.2017.09.009.	16		PMA	Separate MA	Cancer	Europe	Y	OR	N	N	Yes	No	No	No	No	No	No
230	Risk of immune-related pneumonitis for PD1/PD-L1 inhibitors: Systematic review and network meta-analysis	Yafang Huang	2019;8(5):2664-2674	Cancer Med	10.1002/cam4.2104.	25	6	NMA	Meta-regression/NMA	Cancer	Asia	Y	OR	N	Non-p	Yes	No	No	Yes	No	No	No
231	Discontinuation of Everolimus Due to Related and Unrelated Adverse Events in Cancer Patients: A Meta-Analysis	Sherise C Rogers	2017;35(8):552-561	Cancer Invest	10.1080/07357907.2017.1344697.	15	7	PMA	Subgroup	Cancer	Americas	N	RR	N	N	Yes	No	Yes	No	No	No	No
232	Skin Toxicities with Epidermal Growth Factor Receptor Tyrosine Kinase Inhibitors in Cancer Patients: A Meta-Analysis of Randomized Controlled Trials	Wenxia Sun	2019;37(6):253-264	Cancer Invest	10.1080/07357907.2019.1634089.	24	22	PMA	Subgroup	Cancer	Asia	N	RR	N	NR	Yes	Yes	No	Yes	No	No	No
233	A network meta-analysis for toxicity of eight chemotherapy regimens in the treatment of metastatic/advanced breast cancer	Xiao-Hua Zhang	2016;7(51):84533-84543	Oncotarget	10.18632/oncotarget.13023.	8	1	NMA	NMA	Cancer	Americas	N	RR	N	N	Yes	No	No	No	No	No	No
234	Rash and Pruritus With PD-1 Inhibitors in Cancer Patients: A Meta-Analysis of Randomized Controlled Trials	Jing Li	2019;59(1):45-54	J Clin Pharmacol	10.1002/jcph.1291.	19	17	PMA	Subgroup	Cancer	Asia	N	RR	N	Non-p	Yes	No	No	No	No	No	No
235	A mixed treatment comparison of toxicity of gemcitabine combined with different targeted drugs in the treatment of advanced or metastatic pancreatic cancer	Penpa Dorjee	2018;19(6):497-506	Cancer Biol Ther	10.1080/15384047.2018.1433503.	6	1	NMA	NMA	Cancer	Asia	N	OR	N	NR	Yes	No	No	No	No	No	No
236	Tumour Risk with Once-Weekly Glucagon-Like Peptide-1 Receptor Agonists in Type 2 Diabetes Mellitus Patients: A Systematic Review	Xia Guo	2016;36(6):433-441	Clin Drug Investig	10.1007/s40261-016-0389-8.	26	11	PMA	Subgroup	T2DM	Asia	Y	RR	N	Non-p	Yes	Yes	No	No	No	No	No
237	Update on Cardiovascular Safety of Incretin-Based Therapy in Adults With Type 2 Diabetes Mellitus: A Meta-Analysis of Cardiovascular Outcome Trials	Osamah M Alfayez 2	2019;43(7):538-545.e2.	Can J Diabetes	10.1016/j.jcjd.2019.04.003.	9	5	PMA	Subgroup	T2DM	Asia	N	OR	N	NR	Yes	No	No	No	No	No	No
238	Relative risk of and determinants for adverse events of methotrexate prescribed at a low dose: a systematic review and meta-analysis of randomized placebo-controlled trials	C Mazaud	2017;177(4):978-986	Br J Dermatol	10.1111/bjd.15377.	68	62	PMA	Subgroup	Cancer	Europe	Y	RR	N	Non-p	No need	Yes (Across studies)	Yes	No	No	no	No
239	Impact of biologic therapies on risk of major adverse cardiovascular events in patients with psoriasis: systematic review and meta-analysis of randomized controlled trials	W Rungapiromnan	2017;176(4):890-901	Br J Dermatol	10.1111/bjd.14964.	38	34	PMA	Subgroup	Autoimmune diseases	Europe	N	OR	N	Non-p	Yes	No	Yes	No	No	No	No
240	Adverse events risk associated with angiogenesis inhibitors addition to therapy in ovarian cancer: a meta-analysis of randomized controlled trials	X-J Liang	2016;20(12):2701-2709	Eur Rev Med Pharmacol Sci	PMID: 27383326.	10	10	PMA	NA	Cancer	Asia	N	RR and OR	N	NR	No	No	No	No	No	No	No
241	Perioperative adverse events attributed to α2-adrenoceptor agonists in patients not at risk of cardiovascular events: systematic review and meta-analysis	Migena Demiri	2019;123(6):795-807	Br J Anaesth	10.1016/j.bja.2019.07.029.	56	18	PMA	Subgroup	CVD	Europe	Y	RR	N	NR	Yes	No	Yes	No	No	No	Yes (GRADE)
242	Infection risk in breast cancer patients treated with trastuzumab: a systematic review and meta-analysis	Tomohiro Funakoshi	2015;149(2):321-330	Breast Cancer Res Treat	10.1007/s10549-014-3184-3.	13	13	PMA	Subgroup	Cancer	Americas	N	RR	N	NR	Yes	No	No	No	No	No	No
243	Hematological adverse effects in breast cancer patients treated with cyclin-dependent kinase 4 and 6 inhibitors: a systematic review and meta-analysis	Loay Kassem	2018;25(1):17-27	Breast Cancer	10.1007/s12282-017-0818-4.	6	3	PMA	NA	Cancer	Africa	N	RR	N	NR	Yes	No	No	No	No	No	No
244	Comparative safety of systemic and low-bioavailability steroids in inflammatory bowel disease: Systematic review and network meta-analysis	Stefanos Bonovas	2018;84(2):239-251	Br J Clin Pharmacol	10.1111/bcp.13456.	31	13	NMA	NMA/Subgroup	Inflammatory bowel disease	Europe	Y	OR	N	NR	Yes	Yes	No	No	No	No	No
245	Hypoglycaemia when adding sulphonylurea to metformin: a systematic review and network meta-analysis	Stig Ejdrup Andersen	2016;82(5):1291-1302	Br J Clin Pharmacol	10.1111/bcp.13059.	27		NMA	NMA	T2DM	Europe	N	OR	N	NR	Yes	No	No	No	No	No	No
246	Comparative safety of the sodium glucose co-transporter 2 (SGLT2) inhibitors: a systematic review and meta-analysis	Jennifer R Donnan	2019;9(1):e022577	BMJ Open	10.1136/bmjopen-2018-022577.	109	88	PMA	Subgroup	T2DM	Americas	Y	RR	N	Non-p	Yes	No	No	No	No	No	No
247	Comparative safety of immune checkpoint inhibitors in cancer: systematic review and network meta-analysis	Cheng Xu	2018;363:k4226	BMJ	10.1136/bmj.k4226.	36		NMA	NMA/Sensitivity analysis	Cancer	Asia	Y	OR	N	Non-p	Yes	Yes (Across studies)	Yes	No	Yes (Excluding high risk of bias)	No	No
248	Risk of neuropsychiatric adverse events associated with varenicline: systematic review and meta-analysis	Kyla H Thomas	2015;350:h1109	BMJ	10.1136/bmj.h1109.	44	31	PMA	Subgroup	Addition	Europe	Y	Peto OR	N	Non-p	No need	No	No	Yes	No	Yes	No
249	Methotrexate use and risk of lung disease in psoriasis, psoriatic arthritis, and inflammatory bowel disease: systematic literature review and meta-analysis of randomised controlled trials	Richard Conway 2	2015;350:h1269	BMJ	10.1136/bmj.h1269.	7	7	PMA	Subgroup	Osteoarticular diseases	Europe	N	RR	N	N	Yes	No	No	No	No	No	No
250	Immune-related adverse events for anti-PD-1 and anti-PD-L1 drugs: systematic review and meta-analysis	Shrujal Baxi	2018;360:k793	BMJ	10.1136/bmj.k793.	13	11	PMA	Subgroup	Cancer	Americas	N	OR	N	Non-p	Yes	No	No (reason: insufficient data)	No	No	No	No
251	Adverse drug events observed in patients with type 2 diabetes mellitus treated with 100 mg versus 300 mg canagliflozin: a systematic review and meta-analysis of published randomized controlled trials	Pravesh Kumar Bundhun 1	2017;18(1):19	BMC Pharmacol Toxicol	10.1186/s40360-017-0126-9.	12	9	PMA	NA	CVD	Asia	N	OR	N	N	Yes	No	No	No	No	No	No
252	Immune related adverse events associated with anti-CTLA-4 antibodies: systematic review and meta-analysis	Anne Bertrand	2015;13:211	BMC Med	10.1186/s12916-015-0455-8.	24	3	PMA	Separate MA	Cancer	Europe	N	RR	N	NR	No need	No	Yes	No	No	No	No
253	Risk of serious infections with immunosuppressive drugs and glucocorticoids for lupus nephritis: a systematic review and network meta-analysis	Jasvinder A Singh	2016;14(1):137	BMC Med	10.1186/s12916-016-0673-8.	32	12	NMA	Subgroup/NMA	Osteoarticular diseases	Americas	Y	Peto OR	N	Non-p	Yes	No	Yes	No	No	No	Yes (GRADE)
254	Serious adverse events reported in placebo randomised controlled trials of oral naltrexone: a systematic review and meta-analysis	Monica Bolton	2019;17(1):10	BMC Med	10.1186/s12916-018-1242-0.	76	31	PMA	NA	Addition	Europe	Y	RR	N	N	No need	Yes (Across studies)	Yes	No	Yes (High vs. Low)	no	No
255	Meta-analysis of the safety of voriconazole in definitive, empirical, and prophylactic therapies for invasive fungal infections	Yuanming Xing	2017;17(1):798	BMC Infect Dis	10.1186/s12879-017-2913-8.	16	14	PMA	Subgroup	Infection	Asia	Y	OR	N	Non-p	Yes	Yes	No	No	No	No	No
256	Risk of Adverse Drug Events Observed with Baricitinib 2 mg Versus Baricitinib 4 mg Once Daily for the Treatment of Rheumatoid Arthritis: A Systematic Review and Meta-Analysis of Randomized Controlled Trials	Feng Huang	2018;32(5):415-423	BioDrugs	10.1007/s40259-018-0304-3.	4	4	PMA	Separate MA	Autoimmune diseases	Asia	N	RR	N	Non-p	No need	No	Yes	No	No	No	No
257	Adverse Events Associated with Flumazenil Treatment for the Management of Suspected Benzodiazepine Intoxication--A Systematic Review with Meta-Analyses of Randomised Trials	Elisabeth I Penninga	2016;118(1):37-44	Basic Clin Pharmacol Toxicol	10.1111/bcpt.12434.	13	13	PMA	NA	Durg Intoxication	Europe	N	RR	N	NR	No need	No need	No	No	No	No	No
258	Treatment-related toxicities of immune checkpoint inhibitors in advanced cancers: A meta-analysis	Johnathan Man	2018;14(3):141-152	Asia Pac J Clin Oncol	10.1111/ajco.12838.	20	11	PMA	Subgroup	Cancer	Oceania	N	RR	N	N	Yes	No	No	No	No	No	No
259	Adverse events and treatment discontinuations of antimuscarinics for the treatment of overactive bladder in older adults: A systematic review and meta-analysis	Scott Martin Vouri	2017;69:77-96	Arch Gerontol Geriatr	10.1016/j.archger.2016.11.006.	16	12	PMA	Separate MA	LUTS	Americas	N	RR	N	Non-p	Yes	No	No (reason: insufficient data)	No	No	No	No
260	Risk of Metabolic Complications in Patients with Solid Tumors Treated with mTOR inhibitors: Meta-analysis	Sungyub Lew	2016;36(4):1711-1718	Anticancer Res	PMID: 27069150.	16	11	PMA	NA	Cancer	Americas	N	RR	N	NR	No	No	No	No	No	No	No
261	Risk of serious adverse events and fatal adverse events with sorafenib in patients with solid cancer: a meta-analysis of phase 3 randomized controlled trials	B Gyawali	2017;28(2):246-253	Ann Oncol	10.1093/annonc/mdw549.	12	12	PMA	NA	Cancer	Asia	N	RR	N	Non-p	No need	No	No	No	No	No	No
262	Cardiotoxicity of aromatase inhibitors and tamoxifen in postmenopausal women with breast cancer: a systematic review and meta-analysis of randomized controlled trials	F Khosrow-Khavar	2017;28(3):487-496	Ann Oncol	10.1093/annonc/mdw673.	19	8	PMA	Subgroup	Cancer	Americas	N	RR	N	Non-p	Yes	No	No	No	No	No	No
263	Impact of Janus kinase inhibitors on risk of cardiovascular events in patients with rheumatoid arthritis: systematic review and meta-analysis of randomised controlled trials	Wenhui Xie	2019;78(8):1048-1054	Ann Rheum Dis	10.1136/annrheumdis-2018-214846.	26	10	PMA	Subgroup	Osteoarticular diseases	Asia	N	OR	N	Non-p	Yes	Yes (person-year)	Yes	No	No	No	No
264	Side Effect Rates of Opioids in Equianalgesic Doses via Intravenous Patient-Controlled Analgesia: A Systematic Review and Network Meta-analysis	Hanns-Christian Dinges	2019;129(4):1153-1162	Anesth Analg	10.1213/ANE.0000000000003887.	63	39	NMA	NMA	Inflammation	Europe	Y	RR	N	Non-p	Yes	No	No	No	No	No	No
265	Sexual dysfunction in subjects treated with inhibitors of 5α-reductase for benign prostatic hyperplasia: a comprehensive review and meta-analysis	G Corona	2017;5(4):671-678	Andrology	10.1111/andr.12353.	17	12	PMA	Meta-regression	LUTS	Europe	N	OR	N	NR	Yes	Yes (Across studies)	Yes	Yes	No	No	No
266	Risk of treatment-related mortality with sorafenib in cancer patients: a meta-analysis of 20 randomly controlled trials : Risk of sorafenib-associated death	Xiongwen Yang	2015;37(6):1047-1056	Int J Clin Pharm	10.1007/s11096-015-0151-y.	20	7	PMA	Subgroup	Cancer	Asia	N	RR	N	NR	Yes	No	No	No	No	No	No
267	Risk of Gastrointestinal Events During Vandetanib Therapy in Patients With Cancer: A Systematic Review and Meta-analysis of Clinical Trials	Xiongwen Yang	2017;24(3):e351-e360	Am J Ther	10.1097/MJT.0000000000000306.	22	9	PMA	Subgroup	Cancer	Asia	N	RR	N	NR	Yes	No	No	No	No	No	No
268	Intravenous immune globulin and thromboembolic adverse events: A systematic review and meta-analysis of RCTs	Eric M Ammann	2016;91(6):594-605	Am J Hematol	10.1002/ajh.24358.	31	14	PMA	Subgroup	Osteoarticular diseases	Americas	Y	OR/RD	N	N	No need	Yes (Across studies)	Yes	Yes	No	No	No
269	Ketamine-propofol combination (ketofol) vs propofol for procedural sedation and analgesia: systematic review and meta-analysis	Mohammad Jalili	2016;34(3):558-569	Am J Emerg Med	10.1016/j.ajem.2015.12.074.	18	13	PMA	NA	Inflammation	Asia	N	RR	N	NR	No	No	No	No	No	No	No
270	Incidence of Severe Nephrotoxicity With Cisplatin Based on Renal Function Eligibility Criteria: Indirect Comparison Meta-analysis	Arati Dahal	2016;39(5):497-506	Am J Clin Oncol	10.1097/COC.0000000000000081.	42	42	PMA	Meta-regression	Cancer	Americas	N	RR	N	NR	Yes	No	Yes	Yes	No	No	No
271	Cardiovascular Safety of Dipeptidyl-Peptidase IV Inhibitors: A Meta-Analysis of Placebo-Controlled Randomized Trials	Islam Y Elgendy	2017;17(2):143-155	Am J Cardiovasc Drugs	10.1007/s40256-016-0208-x.	90	30	PMA	Subgroup and Meta-regression	T2DM	Americas	Y	Peto OR	N	N	Yes	Yes (Across studies)	No	Yes	No	No	No
272	Meta-Analysis Comparing the Relative Risk of Adverse Events for Amiodarone Versus Placebo	Mohammed Ruzieh	2019;124(12):1889-1893	Am J Cardiol	10.1016/j.amjcard.2019.09.008.	43		PMA	NA	CVD	Americas	N	RR	N	NR	No	Yes (Across studies)	No	No	No	No	No
273	Systematic review with meta-analysis: the risk of major gastrointestinal bleeding with non-vitamin K antagonist oral anticoagulants	Daniel Caldeira 1	2015;42(11-12):1239-1249	Aliment Pharmacol Ther	10.1111/apt.13412.	23	8	PMA	Subgroup	CVD	Europe	Y	RR	N	N	Yes	No	No	No	No	No	No
274	Systematic review with meta-analysis: risk of new onset IBD with the use of anti-interleukin-17 agents	Akihiro Yamada	2019;50(4):373-385	Aliment Pharmacol Ther	10.1111/apt.15397.	38	22	PMA	Meta-regression	Inflammatory bowel disease	Americas	Y	RD	N	N	No need	Yes (Across studies)	No	Yes	No	No	Yes (GRADE)
275	Adverse Events of Botulinum Toxin Type A in Facial Rejuvenation: A Systematic Review and Meta-Analysis	Zhenhua Jia	2016;40(5):769-777	Aesthetic Plast Surg	10.1007/s00266-016-0682-1.	16	14	PMA	NA	Others	Asia	N	RR	N	N	Yes	No	No	No	No	No	No
276	Genitourinary and gastrointestinal toxicity among patients with localized prostate cancer treated with conventional versus moderately hypofractionated radiation therapy: systematic review and meta-analysis	Ícaro T Carvalho	2018;57(8):1003-1010	Acta Oncol	10.1080/0284186X.2018.1478126.	14	8	PMA	NA	Cancer	Americas	N	RD	N	NR	No	No	No	No	No	No	No
277	Nocebo effect in myasthenia gravis: systematic review and meta-analysis of placebo-controlled clinical trials	Adithya Varma	2019;119(2):257-264	Acta Neurol Belg	10.1007/s13760-019-01143-1.	6	6	PMA	NA	Autoimmune diseases	Europe	Y	OR	N	NR	No need	No	No	No	No	No	No
278	The Risk of Clonal Evolution of Granulocyte Colony-Stimulating Factor for Acquired Aplastic Anemia: A Systematic Review and Meta-Analysis	Shao-Xue Ding	2018;140(3):141-145	Acta Haematol	10.1159/000491816.	4	4	PMA	NA	Blood and lymphatic system disease	Asia	N	RR	N	NR	No	No	No	No	No	No	No
279	SGLT-2 inhibitors and the risk of infections: a systematic review and meta-analysis of randomized controlled trials	Robert Puckrin	2018;55(5):503-514	Acta Diabetol	10.1007/s00592-018-1116-0.	86	72	PMA	Subgroup	T2DM	Americas	Y	RR	N	NR	Yes	Yes (Across studies)	Yes	No	Yes (High vs. Low)	No	No
